# Supplementary material for: Competitive processes shape multi-synapse plasticity along dendritic segments
Source: Nat Commun. 2024 Aug 31;15:7572. doi: 10.1038/s41467-024-51919-0 (PMC11365941; doi:10.1038/s41467-024-51919-0)
Supplement: Supplementary file 4 — Source Data [file 41467_2024_51919_MOESM4_ESM.xlsx]

## Sheet: 1 Spine stimulation
	type	location	bgloc	area	distance	Timestep 1 (mean)	Timestep 2 (mean)	Timestep 3 (mean)	Timestep 4 (mean)	Timestep 5 (mean)	Timestep 6 (mean)	Timestep 7 (mean)	Timestep 8 (mean)	Timestep 1 (min)	Timestep 2 (min)	Timestep 3 (min)	Timestep 4 (min)	Timestep 5 (min)	Timestep 6 (min)	Timestep 7 (min)	Timestep 8 (min)	Timestep 1 (max)	Timestep 2 (max)	Timestep 3 (max)	Timestep 4 (max)	Timestep 5 (max)	Timestep 6 (max)	Timestep 7 (max)	Timestep 8 (max)	Timestep 1 (RawIntDen)	Timestep 2 (RawIntDen)	Timestep 3 (RawIntDen)	Timestep 4 (RawIntDen)	Timestep 5 (RawIntDen)	Timestep 6 (RawIntDen)	Timestep 7 (RawIntDen)	Timestep 8 (RawIntDen)	Timestep 1 (IntDen)	Timestep 2 (IntDen)	Timestep 3 (IntDen)	Timestep 4 (IntDen)	Timestep 5 (IntDen)	Timestep 6 (IntDen)	Timestep 7 (IntDen)	Timestep 8 (IntDen)	Timestep 1 (bg mean)	Timestep 2 (bg mean)	Timestep 3 (bg mean)	Timestep 4 (bg mean)
cell 1	0	[ 69 219]	[ 31 191]	[1.2022560000000002]	2.81822	51.0895	61.9053	57.6421	60.1053	50.9105	45.3158	48.9421	52.0316	10	9	7	7	6	7	6	7	147	162	164	181	150	117	170	149	14101	17086	15909	16589	14051	12507	13508	14361	16952.6	20541.6	19127	19944.3	16893.3	15036.8	16240.1	17265.3	6.23913	6.40217	6.2971	6.46377
cell 2	0	[ 58 240]	[ 49 203]	[0.8973360000000001]	3.91701	60.0437	53.8058	59.7524	104.83	68.6602	83.2136	79.801	71.5922	8	10	9	10	7	8	7	6	179	170	179	253	197	238	220	214	12369	11084	12309	21595	14144	17142	16439	14748	53.8794	48.2819	53.618	94.0678	61.6113	74.6706	71.6083	64.2423	6.09223	6.45631	6.44175	6.68932
cell 3	0	[259 155]	[271.4424107 180.47637342]	[1.1586960000000002]	7.43148	45.9934	41.7763	39.7566	64.7566	47.5658	51.9276	60.9803	49.3816	6	6	5	6	7	10	10	8	122	127	131	168	132	138	150	110	12234	11113	10575	17225	12653	13813	16221	13136	14175.8	12876	12253.5	19958.8	14660.4	16004.8	18794.9	15220.1	6.70833	6.61742	6.98485	7.05303
cell 4	0	[451 255]	[458 284]	[0.6316200000000001]	1.57749	46.4621	39.3034	36.4	56.0483	45.5724	59.0069	31.0483	35.7241	8	8	7	11	10	10	8	8	173	137	128	164	124	238	90	111	6737	5699	5278	8127	6608	8556	4502	5180	29.3464	24.8248	22.991	35.4012	28.7844	37.2699	19.6107	22.5641	12.4552	9.3931	10.0483	10.9931
cell 5	0	[137 373]	[152.82567313 396.43911325]	[1.075932]	5.19366	72.7287	65.4251	62.0405	65.9312	73.6316	104.498	80.5668	86.9757	11	11	9	9	8	12	15	10	212	197	178	184	186	229	204	238	17964	16160	15324	16285	18187	25811	19900	21483	19328	17387.1	16487.6	17521.6	19568	27770.9	21411	23114.2	7.27935	6.98381	7.06883	6.89474
cell 6	0	[187 184]	[220 167]	[0.7448760000000001]	1.91662	63.0117	69.076	63.8538	83.2339	52.3918	49.8772	61.0994	53.0877	8	8	4	8	9	8	5	5	224	212	204	228	138	173	224	168	10775	11812	10919	14233	8959	8529	10448	9078	46.9359	51.4531	47.5632	61.9989	39.0254	37.1523	45.5115	39.5438	8.45029	8.2807	7.97076	7.57895
cell 7	0	[129 274]	[140 242]	[1.1499840000000001]	8.15282	43.0985	44.2273	47.7992	133.489	69.2803	59.5606	60.1288	66.4432	6	4	5	12	10	6	9	5	175	166	198	255	237	211	213	214	11378	11676	12619	35241	18290	15724	15874	17541	49.5626	50.8607	54.9684	153.51	79.6712	68.4937	69.1471	76.4086	6.36742	23.3371	22.625	107.629
cell 8	0	[220 264]	[226 230]	[1.0497960000000002]	1.78148	65.6141	63.4232	62.3734	125.12	98.3817	81.2448	75.083	84.7593	8	12	9	16	12	8	9	11	206	196	184	255	255	245	212	238	15813	15285	15032	30154	23710	19580	18095	20427	68.8814	66.5815	65.4794	131.351	103.281	85.2905	78.8218	88.98	5.93361	6.50207	6.27386	6.57261
cell 9	0	[162 356]	[166 379]	[0.7710120000000001]	6.94299	59.9871	53.4387	51.6258	63.8387	62.929	74.6065	87.8968	81.8194	15	11	11	12	7	10	10	11	145	123	112	153	183	224	200	230	10618	9459	9138	11299	11138	13205	15558	14482	8186.39	7292.73	7045.33	8712.01	8587.87	10181.5	11995.2	11165.8	9.32768	10.7401	11.0056	9.97175
cell 10	0	[353 312]	[364 340]	[1.075932]	1.68815	59.498	56.4008	41.7571	76.915	60.2834	61.6437	64.2996	110.927	5	8	5	8	8	12	8	11	178	200	189	200	170	178	190	238	14696	13931	10314	18998	14890	15226	15882	27399	64.0158	60.6834	44.9278	82.7553	64.8608	66.3245	69.182	119.35	7.1417	6.93117	6.57895	6.85425
cell 11	0	[316 248]	[342 196]	[0.8712000000000001]	2.47193	46.875	35.49	43.305	49.45	57.21	53.86	49.72	48.16	11	7	8	8	10	8	10	8	141	107	148	143	154	128	127	137	9375	7098	8661	9890	11442	10772	9944	9632	8167.5	6183.78	7545.46	8616.17	9968.27	9384.57	8663.21	8391.4	6.035	5.685	5.89	6
cell 12	0	[263 328]	[325 186]	[1.250172]	3.75291	47.9412	37.1078	38.3627	89.3137	35.5098	36.6275	29.0588	23.4216	7	6	7	11	6	6	5	6	158	114	138	160	111	96	88	102	13759	10650	11010	25633	10191	10512	8340	6722	17201.3	13314.3	13764.5	32045.7	12740.9	13141.9	10426.3	8403.64	5.66551	5.75958	5.93031	5.52962
cell 13	0	[312 113]	[316 75]	[1.3372920000000001]	2.95922	49.8889	58.6508	53.3571	95.8968	73.7937	68.6508	61.5317	65.5714	6	5	6	9	6	6	5	5	127	133	110	167	184	159	139	135	15316	18006	16381	29440	22655	21076	18890	20130	20481.8	24079	21905.7	39370.3	30295.9	28184.5	25261.8	26920.3	6.7557	6.65472	6.67101	6.49511
[truncated: 4 more columns]

## Sheet: 1 Spine stimulation - FK506
	type	location	bgloc	area	distance	Timestep 1 (mean)	Timestep 2 (mean)	Timestep 3 (mean)	Timestep 4 (mean)	Timestep 5 (mean)	Timestep 6 (mean)	Timestep 7 (mean)	Timestep 8 (mean)	Timestep 1 (min)	Timestep 2 (min)	Timestep 3 (min)	Timestep 4 (min)	Timestep 5 (min)	Timestep 6 (min)	Timestep 7 (min)	Timestep 8 (min)	Timestep 1 (max)	Timestep 2 (max)	Timestep 3 (max)	Timestep 4 (max)	Timestep 5 (max)	Timestep 6 (max)	Timestep 7 (max)	Timestep 8 (max)	Timestep 1 (RawIntDen)	Timestep 2 (RawIntDen)	Timestep 3 (RawIntDen)	Timestep 4 (RawIntDen)	Timestep 5 (RawIntDen)	Timestep 6 (RawIntDen)	Timestep 7 (RawIntDen)	Timestep 8 (RawIntDen)	Timestep 1 (IntDen)	Timestep 2 (IntDen)	Timestep 3 (IntDen)	Timestep 4 (IntDen)	Timestep 5 (IntDen)	Timestep 6 (IntDen)	Timestep 7 (IntDen)	Timestep 8 (IntDen)	Timestep 1 (bg mean)	Timestep 2 (bg mean)	Timestep 3 (bg mean)	Timestep 4 (bg mean)
cell 1	0	[444 340]	[458 306]	[0.8581320000000001]	4.38947	23.7919	25.4213	23.1726	31.7716	37.6497	31.7919	23.1066	19.9543	6	7	5	7	7	7	7	6	68	69	69	104	126	126	74	87	4687	5008	4565	6259	7417	6263	4552	3931	4022.06	4297.53	3917.37	5371.05	6364.77	5374.48	3906.22	3373.32	17.9086	13.5431	11.8223	13.9949
cell 2	0	[112 286]	[125 325]	[1.0585080000000002]	3.61083	56.9671	46.7202	46.6955	89.8477	79.5802	63.284	73.0535	56.9342	7	7	6	10	12	7	14	9	211	166	170	215	226	185	228	140	13843	11353	11347	21833	19338	15378	17752	13835	14652.9	12017.2	12010.9	23110.4	20469.4	16277.7	18790.6	14644.5	4.26749	4.32922	4.27984	4.38272
cell 3	0	[ 77 198]	[ 74 209]	[1.1586960000000002]	4.0116	64.9248	55.203	75.4887	123.12	101.635	77.8872	80.2632	38.0188	6	6	9	16	7	7	6	5	212	203	235	255	255	243	245	211	17270	14684	20080	32750	27035	20718	21350	10113	20010.7	17014.3	23266.6	37947.3	31325.3	24005.9	24738.2	11717.9	10.5977	12.1579	31.3722	59.8534
cell 4	0	[ 65 173]	[ 90 140]	[1.1151360000000001]	3.05576	58.7734	39.6875	48.1172	69.1133	43.0625	40.2227	34.3438	27.6875	13	8	6	10	6	6	6	7	158	122	139	175	118	134	133	95	15046	10160	12318	17693	11024	10297	8792	7088	16778.3	11329.8	13736.2	19730.1	12293.3	11482.6	9804.28	7904.08	6.64844	6.17188	6.25	6.0625
cell 5	0	[173 234]	[166 207]	[1.171764]	5.27881	42.9442	42.2007	47.1004	143.807	106.108	73.8922	79.2082	81.1004	6	7	7	16	11	8	9	10	138	128	151	255	255	198	246	251	11552	11352	12670	38684	28543	19877	21307	21816	13536.2	13301.9	14846.2	45328.5	33445.7	23291.2	24966.8	25563.2	6.3829	6.25279	6.09665	7.43123
cell 6	0	[149 216]	[156 193]	[1.1543400000000001]	4.81914	34.0226	47.4566	56.9925	94.2491	75.1283	72.2264	75.8528	81.0377	4	8	6	12	13	8	8	8	130	146	194	213	191	206	223	204	9016	12576	15103	24976	19909	19140	20101	21475	10407.5	14517	17434	28830.8	22981.8	22094.1	23203.4	24789.5	5.06792	5.95849	5.8717	8.60377
[truncated: 4 more columns]

## Sheet: 1 Spine stimulation - AIP
	type	location	bgloc	area	distance	Timestep 1 (mean)	Timestep 2 (mean)	Timestep 3 (mean)	Timestep 4 (mean)	Timestep 5 (mean)	Timestep 6 (mean)	Timestep 7 (mean)	Timestep 8 (mean)	Timestep 1 (min)	Timestep 2 (min)	Timestep 3 (min)	Timestep 4 (min)	Timestep 5 (min)	Timestep 6 (min)	Timestep 7 (min)	Timestep 8 (min)	Timestep 1 (max)	Timestep 2 (max)	Timestep 3 (max)	Timestep 4 (max)	Timestep 5 (max)	Timestep 6 (max)	Timestep 7 (max)	Timestep 8 (max)	Timestep 1 (RawIntDen)	Timestep 2 (RawIntDen)	Timestep 3 (RawIntDen)	Timestep 4 (RawIntDen)	Timestep 5 (RawIntDen)	Timestep 6 (RawIntDen)	Timestep 7 (RawIntDen)	Timestep 8 (RawIntDen)	Timestep 1 (IntDen)	Timestep 2 (IntDen)	Timestep 3 (IntDen)	Timestep 4 (IntDen)	Timestep 5 (IntDen)	Timestep 6 (IntDen)	Timestep 7 (IntDen)	Timestep 8 (IntDen)	Timestep 1 (bg mean)	Timestep 2 (bg mean)	Timestep 3 (bg mean)	Timestep 4 (bg mean)
cell 1	0	[287 278]	[287 320]	[0.82764]	3.45578	50.7789	38.6158	36.1421	87.0263	59.2053	46.6	46.4	58.2842	7	4	5	8	9	9	7	6	129	134	98	228	152	153	135	199	9648	7337	6867	16535	11249	8854	8816	11074	7985.07	6072.39	5683.4	13685	9310.12	7327.92	7296.47	9165.29	5.47368	5.06316	5.17368	5.72105
cell 2	0	[412 224]	[375.7989636 178.16699319]	[0.34848]	4.71789	61.625	61.4625	66.9625	79.8375	90.85	115.325	88.05	87.8125	17	19	16	27	22	50	34	28	129	102	131	143	152	208	199	185	4930	4917	5357	6387	7268	9226	7044	7025	1718.01	1713.48	1866.81	2225.74	2532.75	3215.08	2454.69	2448.07	7.53947	7.93421	7.52632	7.44737
cell 3	0	[115 250]	[362.7989636 177.16699319]	[0.683892]	3.60227	42.3885	96.2293	48.9745	45.0064	44.8408	35.9172	29.7962	28	6	16	7	7	6	6	6	6	129	216	159	149	159	142	130	118	6655	15108	7689	7066	7040	5639	4678	4396	4551.3	10332.2	5258.45	4832.38	4814.6	3856.47	3199.25	3006.39	6.75	6.975	6.8	6.81875
cell 4	0	[ 49 339]	[100.73056024 212.82266635]	[1.00188]	2.23171	95.5783	96	106.222	107.365	81.4478	112.874	122.317	86.9217	13	11	23	18	8	18	36	15	221	228	240	233	235	251	234	228	21983	22080	24431	24694	18733	25961	28133	19992	22024.3	22121.5	24476.9	24740.4	18768.2	26009.8	28185.9	20029.6	5.86463	6.24454	5.99127	6.20087
cell 5	0	[289 287]	[140.73056024 200.82266635]	[0.8189280000000001]	4.58591	31.9415	24.0106	27.984	29.9521	21.1436	22.8457	10.1755	9.03191	7	6	6	7	6	5	3	2	94	90	94	109	66	67	85	63	6005	4514	5261	5631	3975	4295	1913	1698	4917.66	3696.64	4308.38	4611.38	3255.24	3517.3	1566.61	1390.54	4.79474	5.19474	4.48421	4.74737
cell 6	0	[312 278]	[104.73056024 205.82266635]	[0.9147600000000001]	4.64597	24.4286	24.6762	24.4905	35.2952	31.3476	36	24.4476	33.7952	5	6	6	8	6	8	6	8	85	96	97	148	108	112	75	114	5130	5182	5143	7412	6583	7560	5134	7097	4692.72	4740.29	4704.61	6780.2	6021.87	6915.59	4696.38	6492.05	5.77725	6.02844	5.891	6.01896
[truncated: 4 more columns]

## Sheet: 1 Spine sham
	type	location	bgloc	area	distance	Timestep 1 (mean)	Timestep 2 (mean)	Timestep 3 (mean)	Timestep 4 (mean)	Timestep 5 (mean)	Timestep 6 (mean)	Timestep 7 (mean)	Timestep 8 (mean)	Timestep 1 (min)	Timestep 2 (min)	Timestep 3 (min)	Timestep 4 (min)	Timestep 5 (min)	Timestep 6 (min)	Timestep 7 (min)	Timestep 8 (min)	Timestep 1 (max)	Timestep 2 (max)	Timestep 3 (max)	Timestep 4 (max)	Timestep 5 (max)	Timestep 6 (max)	Timestep 7 (max)	Timestep 8 (max)	Timestep 1 (RawIntDen)	Timestep 2 (RawIntDen)	Timestep 3 (RawIntDen)	Timestep 4 (RawIntDen)	Timestep 5 (RawIntDen)	Timestep 6 (RawIntDen)	Timestep 7 (RawIntDen)	Timestep 8 (RawIntDen)	Timestep 1 (IntDen)	Timestep 2 (IntDen)	Timestep 3 (IntDen)	Timestep 4 (IntDen)	Timestep 5 (IntDen)	Timestep 6 (IntDen)	Timestep 7 (IntDen)	Timestep 8 (IntDen)	Timestep 1 (bg mean)	Timestep 2 (bg mean)	Timestep 3 (bg mean)	Timestep 4 (bg mean)
cell 1	0	[148 89]	[135 58]	[0.9422214064687613]	3.25068	82.2903	93.3548	93.5945	87.6682	99.9032	91.6175	81.5714	90.1382	12	11	14	7	14	11	14	10	233	248	255	255	255	251	210	241	17857	20258	20310	19024	21679	19881	17701	19560	16825.2	19087.5	19136.5	17924.8	20426.4	18732.3	16678.3	18429.9	3.88479	4.27189	4.23041	3.82028
cell 2	0	[166 141]	[147.71835211 157.12179421]	[1.0802880000000001]	3.57665	27.2581	28.4758	20.8145	22.2419	22.2782	27.7984	22.996	25.2581	4	5	4	5	4	6	5	4	81	86	73	68	73	76	80	90	6760	7062	5162	5516	5525	6894	5703	6264	7302.75	7628.99	5576.45	5958.87	5968.59	7447.51	6160.88	6766.92	4.97925	4.6888	4.50207	4.47718
cell 3	0	[236 110]	[233.06735175 137.33313941]	[1.2022560000000002]	4.5717	19.3116	19.9529	22.4094	24.5254	24.0761	27.5326	28.1196	19.8986	4	5	4	7	7	5	5	6	68	82	80	101	86	88	123	81	5330	5507	6185	6769	6645	7599	7761	5492	6408.02	6620.82	7435.95	8138.07	7988.99	9135.94	9330.71	6602.79	6.37868	6.15441	6.36029	7.73162
cell 4	0	[115 64]	[115 12]	[1.32858]	3.77329	63.9311	62.3541	66.7049	65.1967	64.1639	55.7934	48.8164	42.5049	8	8	8	8	6	6	6	6	201	205	197	222	218	217	173	174	19499	19018	20345	19885	19570	17017	14889	12964	25906	25266.9	27030	26418.8	26000.3	22608.4	19781.2	17223.7	6.47541	6.96721	3.94426	3.58689
cell 5	0	[106 92]	[331 62]	[1.1674080000000002]	3.38294	101.843	68.8134	54.8694	62.8806	45.5187	49.0746	40.9552	33.2724	14	11	9	8	7	6	4	3	240	183	162	170	135	131	137	134	27294	18442	14705	16852	12199	13152	10976	8917	31863.2	21529.3	17166.7	19673.2	14241.2	15353.8	12813.5	10409.8	5.48134	5.23134	5.18284	4.79478
cell 6	0	[295 118]	[328 51]	[0.9278280000000001]	4.2361	55.3756	47.2629	57.3286	57.1831	54.2254	51.4178	40.5023	40.8967	8	7	7	8	9	8	5	5	180	158	202	152	162	151	143	139	11795	10067	12211	12180	11550	10952	8627	8711	10943.7	9340.44	11329.7	11300.9	10716.4	10161.6	8004.37	8082.31	3.71362	4.53052	4.39906	4.49765
cell 7	0	[218 228]	[336 53]	[1.097712]	4.96071	49.369	51.0437	44.254	40.0516	41.2143	37.0357	50.3452	40.7937	5	5	6	5	5	4	5	4	159	166	143	140	137	135	138	136	12441	12863	11152	10093	10386	9333	12687	10280	13656.6	14119.9	12241.7	11079.2	11400.8	10244.9	13926.7	11284.5	5.56175	5.01594	5.28287	5.27888
cell 8	0	[300 342]	[310 56]	[1.0454400000000001]	3.29779	23.8917	23.2833	24.5792	29.325	22.0833	23.8458	24.5167	25.2083	3	3	5	4	4	5	4	6	87	85	85	81	63	78	78	75	5734	5588	5899	7038	5300	5723	5884	6050	5994.55	5841.92	6167.05	7357.81	5540.83	5983.05	6151.37	6324.91	4.23333	4.56667	3.99167	4.21667
cell 9	0	[332 323]	[305.87973172 320.7708011 ]	[0.8537760000000001]	2.31776	19.7245	22.4133	25.2041	23.8265	19.6378	22.2551	16.7092	20.9592	4	4	4	5	5	5	4	4	82	97	114	66	68	58	60	58	3866	4393	4940	4670	3849	4362	3275	4108	3300.7	3750.64	4217.65	3987.13	3286.18	3724.17	2796.12	3507.31	8.26042	6.27604	7.1875	7.47396
cell 10	0	[ 98 137]	[310 45]	[1.2414600000000002]	7.44762	32.1614	30.8561	27.1895	24.1789	30.593	23.5614	25.5614	30.5754	4	4	5	4	5	4	4	4	121	100	96	109	107	108	122	99	9166	8794	7749	6891	8719	6715	7285	8714	11379.2	10917.4	9620.07	8554.9	10824.3	8336.4	9044.04	10818.1	2.66316	2.35088	2.27368	2.08421
cell 11	0	[426 198]	[335 54]	[1.1935440000000002]	3.95864	55.5693	63.8613	56.792	57.062	59.8723	52.2737	46.8139	31.5401	6	8	9	8	7	6	5	3	168	197	194	201	215	172	172	147	15226	17498	15561	15635	16405	14323	12827	8642	18172.9	20884.6	18572.7	18661.1	19580.1	17095.1	15309.6	10314.6	2.52555	2.73723	2.5219	2.42701
cell 12	0	[202 246]	[310 52]	[0.8537760000000001]	4.02772	36.9337	30.2653	31.4337	37.1684	27.8418	23.5663	20.9184	20.8878	5	2	5	5	4	4	4	4	159	128	107	134	112	80	91	82	7239	5932	6161	7285	5457	4619	4100	4094	6180.48	5064.6	5260.11	6219.76	4659.06	3943.59	3500.48	3495.36	6.85204	6.77041	7.15306	9.09184
cell 13	0	[ 81 120]	[ 93 169]	[1.094192601060496]	3.83971	32.0278	38.7341	35.4603	32.5079	30.75	26.7817	23.0675	16.8571	3	4	6	5	5	2	2	2	131	140	120	100	101	118	73	60	8071	9761	8936	8192	7749	6749	5813	4248	8831.23	10680.4	9777.71	8963.63	8478.9	7384.71	6360.54	4648.13	3.4246	4.28968	4.31349	4.22222
[truncated: 4 more columns]

## Sheet: 3 Spine
	type	location	bgloc	area	distance	Timestep 1 (mean)	Timestep 2 (mean)	Timestep 3 (mean)	Timestep 4 (mean)	Timestep 5 (mean)	Timestep 6 (mean)	Timestep 7 (mean)	Timestep 8 (mean)	Timestep 1 (min)	Timestep 2 (min)	Timestep 3 (min)	Timestep 4 (min)	Timestep 5 (min)	Timestep 6 (min)	Timestep 7 (min)	Timestep 8 (min)	Timestep 1 (max)	Timestep 2 (max)	Timestep 3 (max)	Timestep 4 (max)	Timestep 5 (max)	Timestep 6 (max)	Timestep 7 (max)	Timestep 8 (max)	Timestep 1 (RawIntDen)	Timestep 2 (RawIntDen)	Timestep 3 (RawIntDen)	Timestep 4 (RawIntDen)	Timestep 5 (RawIntDen)	Timestep 6 (RawIntDen)	Timestep 7 (RawIntDen)	Timestep 8 (RawIntDen)	Timestep 1 (IntDen)	Timestep 2 (IntDen)	Timestep 3 (IntDen)	Timestep 4 (IntDen)	Timestep 5 (IntDen)	Timestep 6 (IntDen)	Timestep 7 (IntDen)	Timestep 8 (IntDen)	Timestep 1 (bg mean)	Timestep 2 (bg mean)	Timestep 3 (bg mean)	Timestep 4 (bg mean)
cell 1_1	0	[323 132]	[326 154]	[1.367784]	22.9487	34.8	29.6054	35.1946	162.951	73.2649	62.1027	58.1081	58.5568	6	6	6	30	12	8	10	16	177	116	140	255	254	203	220	221	10927	9296	11051	51167	23005	19500	18246	18387	14946	12715.1	15115.5	69985	31466.1	26672.1	24956.5	25149.2	6.06369	5.50318	5.98089	10.9873
cell 1_2	0	[317 107]	[312 78]	[0.8189280000000001]	22.8294	47.25	33.7074	30.7074	67.9294	26.3457	25.5106	17.1596	14.4149	9	6	5	10	6	5	4	5	176	109	93	188	105	123	92	67	8883	6337	5773	12771	4953	4796	3226	2710	7274.54	5189.55	4727.67	10458.3	4056.15	3927.58	2641.86	2219.29	5.30319	4.96277	5.48936	5.65426
cell 1_3	0	[284 124]	[276 110]	[0.701316]	20.6566	67.2439	52.0671	42.8354	170.512	114.378	88.5427	67.9146	68.5488	13	12	7	20	15	10	8	8	173	126	118	253	251	217	164	193	10826	8383	6896	27452	18415	14255	10934	11036	7592.64	5878.99	4836.62	19252.9	12914.6	9997.52	7668.37	7739.97	7.52795	7.28571	6.96894	9.65217
cell 2_1	0	[266 282]	[261 254]	[1.0105920000000002]	17.195	68.3011	64.267	68.2159	104.5	110.432	81.9602	110.761	101.949	10	9	10	13	14	11	10	12	177	168	175	251	246	221	255	234	15846	14910	15826	24244	25620	19015	25697	23652	16013.7	15067.9	15993.7	24500.8	25891.6	19216.2	25968.8	23902.7	7.01724	6.19828	6.46552	6.90948
cell 2_2	0	[251 309]	[259.56281365 332.45934414]	[1.7641800000000003]	15.892	87.4274	102.833	108.662	113.879	130.479	172.778	115.966	96.2265	8	10	9	9	11	15	10	8	255	255	255	255	255	255	255	255	35408	41647	44008	46121	52844	69975	46966	38972	62466.2	73473.7	77638.5	81365.6	93226.1	123448	82856.7	68753.1	6.6194	6.54975	7.06468	7.31095
cell 2_3	0	[213 320]	[213 354]	[0.8058600000000001]	13.4758	60.7241	56.6466	108.009	91.5517	67.7672	53	47.4138	53.4741	7	6	9	11	9	7	5	5	128	131	238	189	148	135	134	127	11234	10480	19982	16937	12537	9805	8772	9893	9053	8445.1	16102.4	13648.9	10103	7901.46	7068.64	7972.14	6.41622	6.09189	6.96757	6.85405
cell 3_1	0	[311 263]	[311 299]	[1.39392]	8.78227	42.4583	58.7833	57.25	69.75	50.3667	59.5917	52.1583	37	5	6	6	6	6	7	6	5	107	149	124	156	143	149	143	128	13587	18811	18320	22320	16117	19069	16691	11840	18938.7	26220.6	25536.6	31112.3	22466.3	26581.1	23265.5	16504	5.8625	5.74688	5.79688	5.88438
cell 3_2	0	[359 258]	[357 279]	[1.5594480000000002]	5.55507	61	88.5214	68.8632	84.2821	57.1795	55.6667	63.1538	71.547	5	6	6	6	6	6	10	9	167	229	186	191	157	166	205	197	21838	31691	24653	30173	20470	19929	22609	25614	34055.2	49419.9	38445.1	47053.2	31922.3	31077.7	35257.7	39943.4	7.57263	7.69274	7.64246	7.92737
cell 3_3	0	[322 228]	[322 194]	[1.17612]	8.32027	66.2073	67.4573	76.3232	101.009	113.091	87.0122	78.7927	71.7805	8	7	8	9	8	6	6	4	162	169	173	200	221	245	175	136	17876	18213	20607	27272	30535	23493	21274	19381	21024.3	21421.2	24236.6	32075.7	35912.5	27630.9	25020.8	22794.1	5.8037	5.22963	5.5037	5.68519
cell 4_1	0	[301 288]	[303 264]	[1.171764]	18.4805	88.9521	78.1489	88.4043	123.947	106.436	105.782	100.17	113.745	16	12	10	24	15	11	14	14	232	206	235	221	204	215	208	248	23928	21022	23781	33342	28631	28455	26946	30597	28038.1	24632.9	27865.4	39068.6	33549.2	33342.9	31574.1	35852.8	7.66543	7.50186	7.87732	8.57621
cell 4_2	0	[255 318]	[252 361]	[0.8973360000000001]	15.6077	29.0067	31.7919	31.2349	123.578	52.1208	41.4832	74.094	49.0201	5	5	5	11	6	5	7	7	93	83	123	206	110	118	176	130	5975	6549	6434	25457	10737	8546	15263	10098	5361.93	5876.78	5773.81	22843.5	9634.59	7668.22	13696.4	9061.43	5.99515	6.31553	6.38835	6.4466
cell 4_3	0	[238 280]	[242 252]	[0.9713880000000001]	14.2339	22.0269	28.2287	24.8789	70.1076	36.6861	34.574	46.0448	45.1928	6	5	7	11	7	7	9	9	90	109	78	174	117	143	157	169	4912	6295	5548	15634	8181	7710	10268	10078	4771.46	6114.89	5389.26	15186.7	7946.93	7489.4	9974.21	9789.65	7.4843	7.60538	7.86547	9.04484
cell 5_1	0	[196 267]	[196 283]	[0.901692]	12.017	124.357	105.922	94.961	101.143	92.7857	108.474	103.429	110.961	12	9	8	10	13	12	15	12	254	231	247	206	195	227	223	240	25742	21926	19657	20937	19207	22454	21410	22969	23211.3	19770.4	17724.5	18878.3	17318.5	20246.7	19305	20710.9	10.4155	10.1111	9.66667	10.7874
cell 5_2	0	[221 268]	[224 291]	[0.8319960000000001]	13.4607	110.479	83.994	89.8862	141.408	120.539	93.7904	101.922	128.838	13	10	13	18	9	10	9	8	240	216	237	215	243	251	252	255	21101	16043	17168	27009	23023	17914	19467	24608	17556.4	13347.6	14283.9	22471.3	19155	14904.4	16196.6	20473.9	12.7749	13.4398	11.5183	10.3822
cell 5_3	0	[247 261]	[250 279]	[0.644688]	15.3296	91.783	71.0472	86.0943	54.3868	55.4151	87.8585	75.4717	71.4528	13	8	8	6	8	6	7	6	206	176	198	170	158	190	140	187	13584	10515	12742	8049	8201	13003	11170	10575	8757.37	6778.88	8214.59	5189.25	5287.37	8382.91	7201.04	6817.59	9.33108	12.3649	15.8581	13.4054
cell 6_1	0	[ 70 259]	[ 46.16303943 285.03772851]	[1.2240360000000001]	4.5297	36.9636	45.2727	48.3455	117.236	56.4545	43.7727	42.0273	57.0636	7	7	11	17	12	8	11	12	108	125	135	255	151	149	238	230	10387	12722	13585	32943	15864	12300	11810	16035	12713.8	15571.7	16628.6	40323.9	19417.8	15055.8	14455.5	19627.3	7.50714	7.26071	7.65714	7.88929
cell 6_2	0	[124 223]	[146.953215 220.96955489]	[1.1499840000000001]	7.61317	45.3926	47.2148	36.4222	66.4889	52.3333	48.5556	69.837	47.1704	7	7	7	8	10	7	10	7	152	186	108	186	157	135	141	114	11984	12465	9615	17553	13816	12819	18437	12453	13781	14334.2	11057.6	20185.7	15888.2	14741.3	21202.2	14320.7	9.20769	8.97692	8.57692	9.63077
cell 6_3	0	[103 220]	[ 95.38614843 198.31129837]	[0.884268]	7.36382	54.4277	43.2264	44.0126	144.562	54.4591	52.3648	75.6792	53.1321	9	8	7	18	9	9	10	9	135	101	105	221	152	159	210	140	11049	8775	8935	29346	11055	10630	15363	10786	9770.12	7759.42	7900.54	25949.8	9775.76	9399.81	13584.9	9537.55	8.71287	7.91584	8.10891	9.48515
cell 7_1	0	[ 39 247]	[ 36.01435129 266.33263313]	[1.0497960000000002]	1.61164	48.145	57.9771	52.1374	63.7405	54.1374	47.3664	47.5496	62.7405	7	7	7	8	7	7	6	7	161	179	193	163	179	158	173	143	11603	13972	12565	15361	13047	11415	11459	15120	12180.7	14668.3	13190.8	16126.4	13696.8	11983.7	12030.1	15873.4	7.88843	7.65289	7.52893	7.55372
cell 7_2	0	[ 66 265]	[ 84.65084336 282.02182412]	[1.00188]	3.9747	36.6967	24.6557	25.1967	89.8279	30.8525	32.8443	32.8361	28.7623	6	4	6	13	4	4	5	5	117	85	82	177	68	92	88	86	8440	5671	5795	20660	7096	7554	7552	6615	8456.11	5681.48	5806.14	20699.3	7109.41	7568.38	7566.49	6627.76	7.0354	7.48673	7.10619	7.62832
cell 7_3	0	[ 57 219]	[ 50.13462319 196.51573323]	[0.82764]	2.1878	50.0916	45.5649	42.9618	157.643	44.4809	38.0992	52.5573	37.1985	7	6	6	18	6	5	5	6	140	121	111	218	104	100	130	110	9517	8657	8163	29952	8451	7239	9986	7068	7876.98	7165.15	6755.82	24789.6	6994.7	5991.17	8264.71	5849.52	6.79255	6.93617	6.85638	7.80851
[truncated: 4 more columns]

## Sheet: 3 Spine sham
	type	location	bgloc	area	distance	Timestep 1 (mean)	Timestep 2 (mean)	Timestep 3 (mean)	Timestep 4 (mean)	Timestep 5 (mean)	Timestep 6 (mean)	Timestep 7 (mean)	Timestep 8 (mean)	Timestep 1 (min)	Timestep 2 (min)	Timestep 3 (min)	Timestep 4 (min)	Timestep 5 (min)	Timestep 6 (min)	Timestep 7 (min)	Timestep 8 (min)	Timestep 1 (max)	Timestep 2 (max)	Timestep 3 (max)	Timestep 4 (max)	Timestep 5 (max)	Timestep 6 (max)	Timestep 7 (max)	Timestep 8 (max)	Timestep 1 (RawIntDen)	Timestep 2 (RawIntDen)	Timestep 3 (RawIntDen)	Timestep 4 (RawIntDen)	Timestep 5 (RawIntDen)	Timestep 6 (RawIntDen)	Timestep 7 (RawIntDen)	Timestep 8 (RawIntDen)	Timestep 1 (IntDen)	Timestep 2 (IntDen)	Timestep 3 (IntDen)	Timestep 4 (IntDen)	Timestep 5 (IntDen)	Timestep 6 (IntDen)	Timestep 7 (IntDen)	Timestep 8 (IntDen)	Timestep 1 (bg mean)	Timestep 2 (bg mean)	Timestep 3 (bg mean)	Timestep 4 (bg mean)
cell 1_1	0	[311 302]	[299 347]	[0.9769576795183]	2.39954	30.2889	30.8133	28.3689	34.0889	30.7778	27.68	22.6844	21.36	3	4	4	5	5	3	5	5	109	91	86	87	99	106	72	88	6815	6933	6383	7670	6925	6228	5104	4806	6657.97	6773.25	6235.92	7493.27	6765.43	6084.49	4986.39	4695.26	3.66667	2.59111	3.46222	2.79556
cell 1_2	0	[327 290]	[329 311]	[0.9291953040751831]	3.01833	42.9252	37.4907	35.6776	34.4439	36.757	34.6028	32.9346	38.1449	6	7	5	5	7	5	4	6	149	115	109	118	118	111	122	117	9186	8023	7635	7371	7866	7405	7048	8163	8535.59	7454.93	7094.41	6849.1	7309.05	6880.69	6548.97	7585.02	5.10748	4.70093	5.47196	4.88318
cell 1_3	0	[356 250]	[351 225]	[0.6252529148917121]	5.55337	17.0417	22.0417	22.8056	24.7569	25.0694	28.5764	27.0486	28.9722	3	2	1	2	5	5	6	6	61	97	68	84	73	80	101	87	2454	3174	3284	3565	3610	4115	3895	4172	1534.37	1984.55	2053.33	2229.03	2257.16	2572.92	2435.36	2608.56	3.76389	3.4375	4.0625	8.08333
cell 2_1	0	[136 227]	[225.58417656 218.01943007]	[0.9888120000000001]	1.848	40.4581	40.1718	47.0441	42.7577	43.326	33.8767	20.3524	10.7269	6	6	5	6	6	5	5	4	120	135	164	138	164	110	111	25	9184	9119	10679	9706	9835	7690	4620	2435	9081.25	9016.98	10559.5	9597.41	9724.97	7603.96	4568.31	2407.76	6.86026	6.96943	6.869	7.22707
cell 2_2	0	[183 237]	[184.16790355 211.88368592]	[0.592416]	4.95326	57.7132	33.2941	49.7647	59.5294	25.8015	28.25	20.3529	12.7574	10	6	5	7	6	6	5	6	184	121	168	175	172	136	86	46	7849	4528	6768	8096	3509	3842	2768	1735	4649.87	2682.46	4009.47	4796.2	2078.79	2276.06	1639.81	1027.84	8.33577	7.51825	7.64234	8.0146
cell 2_3	0	[211 239]	[125.87833414 201.14613366]	[0.7579440000000001]	6.54163	65.3103	46.6149	61.0402	55.6954	47.023	43.8506	29.1092	11.5575	8	6	6	7	5	5	4	4	206	158	194	168	153	145	153	31	11364	8111	10621	9691	8182	7630	5065	2011	8613.28	6147.68	8050.12	7345.24	6201.5	5783.11	3838.99	1524.23	11.9483	14.454	14.3966	13.9195
cell 3_1	0	[280 235]	[284 264]	[1.145628]	1.56107	30.6236	22.8137	22.8783	26.924	36.6274	26.7567	43.73	39.1369	7	5	4	3	3	4	8	10	98	84	83	96	131	77	97	99	8054	6000	6017	7081	9633	7037	11501	10293	9226.89	6873.77	6893.24	8112.19	11035.8	8061.78	13175.9	11791.9	5.53232	5.14068	5.72624	6.14829
cell 3_2	0	[296 237]	[298 273]	[0.9496080000000001]	2.49879	26.3716	21.7844	18.6835	21.1422	23.6881	20.8119	23.3761	22.1606	6	3	3	4	5	6	5	4	85	85	58	95	76	77	78	82	5749	4749	4073	4609	5164	4537	5096	4831	5459.3	4509.69	3867.75	4376.74	4903.78	4308.37	4839.2	4587.56	6.55505	6.48624	7.02752	7.08716
cell 3_3	0	[331 235]	[343 277]	[1.2980880000000001]	4.52155	24.6443	20.8322	16.3322	19.5604	18.1275	13.6477	18.4195	19.2819	2	3	5	4	3	1	2	1	98	101	58	77	64	50	62	81	7344	6208	4867	5829	5402	4067	5489	5746	9533.16	8058.53	6317.79	7566.55	7012.27	5279.32	7125.21	7458.81	5.67785	5.74497	6.44631	6.67785
cell 4_1	0	[ 26 257]	[ 18 220]	[0.9147600000000001]	1.56221	23.0857	25.0333	24.8333	23.4333	25.1429	25.2667	27.219	30.881	6	7	4	5	5	6	5	5	71	83	89	62	91	64	91	131	4848	5257	5215	4921	5280	5306	5716	6485	4434.76	4808.89	4770.47	4501.53	4829.93	4853.72	5228.77	5932.22	5.8381	5.3381	5.81429	5.44762
cell 4_2	0	[ 75 285]	[ 91 325]	[1.097712]	3.94144	31.5079	34.3611	33.7579	36.4841	37.2103	40.0397	45.4563	46.6984	5	6	7	8	10	7	8	7	96	114	104	110	127	126	160	137	7940	8659	8507	9194	9377	10090	11455	11768	8715.83	9505.09	9338.24	10092.4	10293.2	11075.9	12574.3	12917.9	5.02778	5.3373	5.3254	5.37302
cell 4_3	0	[ 82 249]	[ 78.3076112 214.07193569]	[1.0105920000000002]	5.25282	34.5603	40.1983	36.3879	37.8103	38.9698	38.6164	44.4957	41.8448	8	7	7	9	9	6	8	4	86	130	89	97	99	116	116	143	8018	9326	8442	8772	9041	8959	10323	9708	8102.93	9424.78	8531.42	8864.91	9136.76	9053.89	10432.3	9810.83	8.35217	7.2	7.83913	8.34783
cell 5_1	0	[220 357]	[213 338]	[0.753588]	1.85053	46.3237	48.6127	53.341	43.1272	56.1329	61.5145	41.3931	49.1734	6	6	8	4	5	6	3	5	166	142	163	142	180	138	139	166	8014	8410	9228	7461	9711	10642	7161	8507	6039.25	6337.68	6954.11	5622.52	7318.09	8019.68	5396.44	6410.77	6.9422	6.25434	7.03468	5.7052
cell 5_2	0	[289 346]	[289 326]	[1.2806640000000002]	6.26404	65.3844	75.2415	74.3061	76.5646	63.6633	72.7687	101.432	105.037	4	9	6	6	6	8	12	15	184	195	204	206	183	188	217	217	19223	22121	21846	22510	18717	21394	29821	30881	24618.2	28329.6	27977.4	28827.7	23970.2	27398.5	38190.7	39548.2	7.90816	7.56463	7.94558	7.84014
cell 5_3	0	[357 377]	[357 419]	[1.8382320000000003]	10.764	25.1493	23.7062	23.9905	21.4787	33.2299	31.2417	20.282	23.9929	5	4	7	3	8	7	5	6	109	90	68	61	169	156	62	72	10613	10004	10124	9064	14023	13184	8559	10125	19509.2	18389.7	18610.3	16661.7	25777.5	24235.3	15733.4	18612.1	10.0498	7.68483	9.48341	8.26777
cell 6_1	0	[220 357]	[213 338]	[0.753588]	1.85053	46.3237	48.6127	53.341	43.1272	56.1329	61.5145	41.3931	49.1734	6	6	8	4	5	6	3	5	166	142	163	142	180	138	139	166	8014	8410	9228	7461	9711	10642	7161	8507	6039.25	6337.68	6954.11	5622.52	7318.09	8019.68	5396.44	6410.77	6.9422	6.25434	7.03468	5.7052
cell 6_2	0	[289 346]	[289 326]	[1.2806640000000002]	6.26404	65.3844	75.2415	74.3061	76.5646	63.6633	72.7687	101.432	105.037	4	9	6	6	6	8	12	15	184	195	204	206	183	188	217	217	19223	22121	21846	22510	18717	21394	29821	30881	24618.2	28329.6	27977.4	28827.7	23970.2	27398.5	38190.7	39548.2	7.90816	7.56463	7.94558	7.84014
cell 6_3	0	[357 377]	[357 419]	[1.8382320000000003]	10.764	25.1493	23.7062	23.9905	21.4787	33.2299	31.2417	20.282	23.9929	5	4	7	3	8	7	5	6	109	90	68	61	169	156	62	72	10613	10004	10124	9064	14023	13184	8559	10125	19509.2	18389.7	18610.3	16661.7	25777.5	24235.3	15733.4	18612.1	10.0498	7.68483	9.48341	8.26777
cell 7_1	0	[ 71 190]	[ 77 224]	[1.3111560000000002]	1.93217	53.1196	54.4684	64.6611	76.5581	78.2359	78.0465	88.9967	83.8472	5	4	8	12	11	12	12	11	145	176	190	185	196	227	254	214	15989	16395	19463	23044	23549	23492	26788	25238	20964.1	21496.4	25519	30214.3	30876.4	30801.7	35123.2	33091	3.51495	3.98339	3.96678	4.7608
cell 7_2	0	[123 181]	[124 211]	[1.02366]	5.62201	56.8043	58.9489	82.4298	92.9489	100.851	101.928	103.102	110.987	7	3	10	12	20	21	21	24	237	203	240	203	255	244	255	255	13349	13853	19371	21843	23700	23953	24229	26082	13664.8	14180.8	19829.3	22359.8	24260.7	24519.7	24802.3	26699.1	4.3234	5.11489	5.2	5.74468
cell 7_3	0	[200 171]	[219 219]	[1.102068]	10.3765	60.336	54.2055	57.6443	58.4387	54.9921	61.3636	66.6403	87	6	3	6	5	4	7	10	15	197	174	207	172	204	164	181	209	15265	13714	14584	14785	13913	15525	16860	22011	16823.1	15113.8	16072.6	16294.1	15333.1	17109.6	18580.9	24257.6	1.96838	2.37945	2.13834	2.65613
cell 8_1	0	[229 292]	[263.64766156 373.06635376]	[0.9670320000000001]	1.84031	53.4099	45.527	51.5315	63.1216	49.1712	43.4054	46.6441	41.4685	9	8	6	9	7	6	5	5	132	123	152	152	172	110	122	119	11857	10107	11440	14013	10916	9636	10355	9206	51.6491	44.0261	49.8326	61.0406	47.5501	41.9744	45.1064	40.1013	3.93578	3.51835	3.76147	3.98624
cell 8_2	0	[240 325]	[225.89419494 347.89737602]	[0.6664680000000001]	3.19274	40.549	40.1307	33.0196	48.4444	27.5033	25.7451	43.2549	33.5294	6	6	5	5	4	4	4	4	88	86	96	131	85	94	141	105	6204	6140	5052	7412	4208	3939	6618	5130	27.0246	26.7458	22.0065	32.2867	18.33	17.1583	28.828	22.3463	5.57237	5.48026	5.39474	5.09211
cell 8_3	0	[259 335]	[247.13051991 273.17697334]	[0.8189280000000001]	4.41756	37.8351	34.1596	21.0479	29.1862	24.7287	17.8085	27.7713	19.4202	4	6	4	4	1	2	4	0	117	94	67	105	102	74	86	80	7113	6422	3957	5487	4649	3348	5221	3651	30.9842	27.9742	17.2367	23.9014	20.251	14.5839	22.7427	15.9038	5.93158	5.57895	5.61053	5.81053
cell 9_1	0	[170 202]	[173 217]	[0.570636]	10.4238	32.3817	31.9008	34.4427	42.3588	49.4733	37.0458	34.4962	27.542	6	5	7	7	9	7	6	5	89	115	99	144	140	125	97	111	4242	4179	4512	5549	6481	4853	4519	3608	2420.64	2384.69	2574.71	3166.46	3698.29	2769.3	2578.7	2058.85	7.38931	6.99237	6.60305	6.99237
cell 9_2	0	[108 229]	[122 257]	[1.1891880000000001]	5.72076	68.033	65.7692	71.2161	78.0659	79.0073	87.8095	94.4396	87.7106	6	4	6	9	7	8	8	8	211	203	218	225	246	225	254	246	18573	17955	19442	21312	21569	23972	25782	23945	22086.8	21351.9	23120.2	25344	25649.6	28507.2	30659.6	28475.1	5.05128	4.88645	4.79487	4.85348
cell 9_3	0	[ 75 207]	[ 62 176]	[1.0890000000000002]	4.32424	24.66	35.056	33.704	50.332	49.204	37.748	34.344	36.264	2	2	4	6	6	5	6	5	105	128	122	179	177	139	133	116	6165	8764	8426	12583	12301	9437	8586	9066	6713.69	9544	9175.91	13702.9	13395.8	10276.9	9350.15	9872.87	4.904	5.012	5.016	5.404
cell 10_1	0	[126 279]	[122 324]	[1.2022560000000002]	2.64523	24.9783	28.3406	23.3442	23.6558	26.0942	16.8732	15.5326	18.4964	6	5	4	3	3	2	1	2	131	74	79	78	82	67	55	66	6894	7822	6443	6529	7202	4657	4287	5105	8288.35	9404.05	7746.14	7849.53	8658.65	5598.91	5154.07	6137.52	4.25725	4.23188	4.08333	4.36594
cell 10_2	0	[149 242]	[155 209]	[1.0149480000000002]	3.84443	59.6867	46.7339	45.4979	45.6395	40.7339	45.6395	41.8755	43.0172	6	8	5	7	6	6	5	4	146	103	161	135	103	143	92	141	13907	10889	10601	10634	9491	10634	9757	10023	14114.9	11051.8	10759.5	10793	9632.87	10793	9902.85	10172.8	4.17597	4.47639	5.01717	4.05579
cell 10_3	0	[176 278]	[170 306]	[1.0149480000000002]	6.06127	31.6137	29.7382	23.8841	24.3691	28.721	33.4893	22.9399	22.8841	7	4	5	5	5	4	1	5	98	83	58	74	92	110	82	79	7366	6929	5565	5678	6692	7803	5345	5332	7476.11	7032.57	5648.19	5762.87	6792.03	7919.64	5424.9	5411.7	4.53648	4.00429	4.33047	4.54506
[truncated: 4 more columns]

## Sheet: 7 Spine stimulation
	type	location	bgloc	area	distance	Timestep 1 (mean)	Timestep 2 (mean)	Timestep 3 (mean)	Timestep 4 (mean)	Timestep 5 (mean)	Timestep 6 (mean)	Timestep 7 (mean)	Timestep 8 (mean)	Timestep 1 (min)	Timestep 2 (min)	Timestep 3 (min)	Timestep 4 (min)	Timestep 5 (min)	Timestep 6 (min)	Timestep 7 (min)	Timestep 8 (min)	Timestep 1 (max)	Timestep 2 (max)	Timestep 3 (max)	Timestep 4 (max)	Timestep 5 (max)	Timestep 6 (max)	Timestep 7 (max)	Timestep 8 (max)	Timestep 1 (RawIntDen)	Timestep 2 (RawIntDen)	Timestep 3 (RawIntDen)	Timestep 4 (RawIntDen)	Timestep 5 (RawIntDen)	Timestep 6 (RawIntDen)	Timestep 7 (RawIntDen)	Timestep 8 (RawIntDen)	Timestep 1 (IntDen)	Timestep 2 (IntDen)	Timestep 3 (IntDen)	Timestep 4 (IntDen)	Timestep 5 (IntDen)	Timestep 6 (IntDen)	Timestep 7 (IntDen)	Timestep 8 (IntDen)	Timestep 1 (bg mean)	Timestep 2 (bg mean)	Timestep 3 (bg mean)	Timestep 4 (bg mean)
cell 1_1	0	[218 260]	[218 288]	[0.7753680000000001]	1.056	76.764	83.8652	60.2753	86.2303	91.4888	92.927	70.191	98.5618	11	8	3	11	8	8	9	10	182	207	221	242	255	250	250	229	13664	14928	10729	15349	16285	16541	12494	17544	59.5204	65.0264	46.7355	66.8602	70.9375	72.0526	54.4239	76.4217	6.53371	7.19663	7.05618	8.67416
cell 1_2	0	[256 259]	[256 285]	[1.3068000000000002]	3.564	47.9667	46.65	46.6233	77.7233	58.61	91.3433	90.8633	94.9933	4	4	4	10	4	10	9	8	155	158	182	204	209	235	241	255	14390	13995	13987	23317	17583	27403	27259	28498	62.6828	60.9622	60.9274	101.569	76.5915	119.367	118.74	124.137	5.79667	8.05667	7.56	9.60667
cell 1_3	0	[294 271]	[287 315]	[1.00188]	6.31218	29.6913	33.6783	30.2826	89.8087	68.2174	44.5913	43	38.9174	2	6	7	12	7	6	3	6	105	138	103	210	185	152	168	120	6829	7746	6965	20656	15690	10256	9890	8951	29.7471	33.7416	30.3395	89.9775	68.3456	44.6751	43.0808	38.9906	10.8565	9.76522	9.21739	11.1304
cell 1_4	0	[305 240]	[307 220]	[0.8712000000000001]	6.71863	65.475	57.345	58.245	129.01	96.775	83.58	85.72	79.95	9	9	8	22	12	11	13	11	185	234	195	254	240	215	199	226	13095	11469	11649	25802	19355	16716	17144	15990	57.0418	49.959	50.743	112.394	84.3104	72.8149	74.6793	69.6524	8.065	8.235	8.77	12.27
cell 1_5	0	[313 267]	[309 299]	[0.8232840000000001]	7.48177	37.5979	37.5185	40.3016	76.545	45.8148	55.037	58.4974	55	6	5	4	17	6	8	4	5	161	119	124	193	163	152	180	162	7106	7091	7617	14467	8659	10402	11056	10395	30.9537	30.8884	33.1797	63.0183	37.7186	45.3111	48.1599	45.2806	9.07937	8.38624	10.0317	11.1217
cell 1_6	0	[369 252]	[382.4043998 177.13035664]	[0.8145720000000001]	11.079	78.2727	83.4866	68.3316	114.358	130.652	114.15	109.102	97.9198	12	14	11	18	24	17	21	20	247	248	210	255	241	242	231	217	14637	15612	12778	21385	24432	21346	20402	18311	63.7588	68.0059	55.661	93.1531	106.426	92.9832	88.8711	79.7627	5.2623	5.3388	5.5847	5.54645
cell 1_7	0	[396 272]	[396 308]	[0.8015040000000001]	13.1106	35.1087	30.5	48.1902	54.3098	50.625	49.2446	53.3261	40.6902	1	5	9	9	5	9	10	8	117	105	127	142	125	150	150	123	6460	5612	8867	9993	9315	9061	9812	7487	28.1398	24.4459	38.6247	43.5295	40.5761	39.4697	42.7411	32.6134	8.99457	9.08696	8.5	8.7337
cell 2_1	0	[173 156]	[181 200]	[1.0497960000000002]	0.902085	22.8091	19.5187	20.9253	21.2822	23.2365	23.5353	22.2988	25.7759	2	1	1	1	5	3	2	5	70	67	74	75	64	70	67	94	5497	4704	5043	5129	5600	5672	5374	6212	23.9449	20.4906	21.9673	22.3419	24.3936	24.7072	23.4091	27.0595	5.55602	6.3361	5.88797	5.90871
cell 2_2	0	[179 114]	[173 84]	[1.2283920000000002]	1.84302	27.2872	35.4681	32.0603	48.2695	38.1738	42.2234	50.7908	54	1	1	1	3	6	1	7	2	129	156	163	172	134	161	156	178	7695	10002	9041	13612	10765	11907	14323	15228	33.5194	43.5687	39.3826	59.2939	46.8923	51.8669	62.391	66.3332	4.2234	5.32979	4.74113	4.86525
cell 2_3	0	[203 132]	[203.50744918 151.01297255]	[0.5837040000000001]	3.24538	29.306	28.3134	33.7388	33.8358	32.4701	27.6119	33.7313	26.5149	5	6	7	7	7	8	7	4	83	74	104	92	89	70	91	81	3927	3794	4521	4534	4351	3700	4520	3553	17.106	16.5267	19.6935	19.7501	18.953	16.1172	19.6891	15.4769	7.44203	6.88406	5.6087	7.2029
cell 2_4	0	[259 167]	[248 222]	[1.2980880000000001]	7.42263	57.9899	51.7886	55.7987	64.1812	77.3993	69.0403	59.1342	50.1342	5	1	4	4	7	9	6	5	229	208	226	245	239	179	201	198	17281	15433	16628	19126	23065	20574	17622	14940	75.276	67.2261	72.4316	83.3129	100.471	89.6203	76.7614	65.0786	4.23826	4.84228	4.65772	4.39597
cell 2_5	0	[280 148]	[280 166]	[0.7274520000000001]	8.44236	50.6826	48.5928	48.5329	73.1497	52.6108	61.7305	48.8743	41.1557	10	10	9	15	11	13	10	7	141	123	126	210	156	137	128	149	8464	8115	8105	12216	8786	10309	8162	6873	36.8692	35.3489	35.3054	53.2129	38.2718	44.906	35.5537	29.9388	8.99401	7.91617	7.46707	7.5509
cell 2_6	0	[305 148]	[305 166]	[0.6882480000000001]	10.0924	25.9747	21.0316	25.1899	22.4051	23.4241	23.9051	24.9177	22.9747	7	4	5	6	6	8	6	6	74	74	76	63	75	67	76	68	4104	3323	3980	3540	3701	3777	3937	3630	17.877	14.475	17.3369	15.4202	16.1216	16.4526	17.1496	15.8123	8.60127	7.56329	7.79114	7.26582
cell 2_7	0	[414 199]	[421 179]	[0.753588]	18.7225	29.711	28.3295	31.711	33.474	45.6416	45.0636	62.6647	67.0925	2	3	2	6	6	8	7	7	94	95	101	100	139	126	172	156	5140	4901	5486	5791	7896	7796	10841	11607	22.3898	21.3488	23.897	25.2256	34.395	33.9594	47.2234	50.5601	7.50867	6.71676	6.81503	6.68208
cell 3_1	0	[391 251]	[391.47919576 228.20965014]	[0.4965840000000001]	1.27284	45.9737	33.6053	31.7544	53.0351	36.4912	33.1404	29.0965	32.6491	8	8	10	5	9	5	5	7	99	71	66	144	92	77	57	103	5241	3831	3620	6046	4160	3778	3317	3722	22.8298	16.6878	15.7687	26.3364	18.121	16.457	14.4489	16.213	7.32743	4.31858	3.55752	4
cell 3_2	0	[323 297]	[334 344]	[0.7840800000000001]	6.24489	40.1	51.5222	44.5333	41.0056	47.5111	53.4111	42.4389	56.0611	3	8	6	3	7	7	4	7	126	178	131	152	135	133	119	173	7218	9274	8016	7381	8552	9614	7639	10091	31.4416	40.3975	34.9177	32.1516	37.2525	41.8786	33.2755	43.9564	4.12222	4.16667	2.95556	2.88889
cell 3_3	0	[309 270]	[317.90047017 244.82420108]	[0.8668440000000001]	6.7248	74.6332	58.1256	56.5578	92.3166	71.8995	75.6281	80.9799	80.9799	8	11	8	14	14	10	12	15	207	160	173	211	170	176	212	239	14852	11567	11255	18371	14308	15050	16115	16115	64.6953	50.3859	49.0268	80.0241	62.3256	65.5578	70.1969	70.1969	8.41089	7.83663	7.14356	8
cell 3_4	0	[285 261]	[282 227]	[0.9757440000000002]	8.2936	44.1786	42.2589	45.8482	70.6429	63.9554	52.8795	61.2143	73.0848	7	4	6	7	9	7	7	8	169	161	153	214	204	145	188	204	9896	9466	10270	15824	14326	11845	13712	16371	43.107	41.2339	44.7361	68.9293	62.4041	51.5968	59.7295	71.3121	4.66518	3.70089	3.1875	3.85268
cell 3_5	0	[178 303]	[175 348]	[0.7971480000000001]	15.3933	41.0219	48.3115	50.0656	100.279	73.1257	43.0546	51.5792	52.5355	4	2	4	20	3	2	3	5	139	171	175	219	227	151	184	182	7507	8841	9162	18351	13382	7879	9439	9614	32.7005	38.5114	39.9097	79.937	58.292	34.3209	41.1163	41.8786	3.40984	3.31694	2.75956	4.02732
cell 3_6	0	[ 64 216]	[ 78.96740425 190.2335337 ]	[0.9060480000000001]	24.2851	79.0192	79.3221	58.6298	92.1298	56.4087	59.7115	66.3462	76.476	12	11	5	18	6	6	8	13	221	197	183	195	173	171	188	196	16436	16499	12195	19163	11733	12420	13800	15907	71.5952	71.8696	53.1214	83.474	51.1089	54.1015	60.1128	69.2909	5.81429	5.31905	3.65714	5.52857
cell 3_7	0	[ 49 236]	[ 43 261]	[1.0454400000000001]	24.8508	86.9875	76.9875	84.3833	103.621	93.6875	108.188	105.125	107.104	11	10	11	17	9	7	12	11	245	238	225	225	249	255	255	246	20877	18477	20252	24869	22485	25965	25230	25705	90.9402	80.4858	88.2177	108.329	97.9447	113.104	109.902	111.971	6.0875	5.27917	4.61667	4.63333
cell 4_1	0	[ 44 272]	[ 29.97878279 243.65281325]	[0.46609200000000006]	1.36746	108.72	108.673	117.71	156.617	105.664	116.551	119.888	129.14	20	20	24	45	19	35	25	35	239	218	225	244	213	220	209	221	11633	11628	12595	16758	11306	12471	12828	13818	50.6733	50.6516	54.8638	72.9978	49.2489	54.3237	55.8788	60.1912	10.7982	11.4495	12.4771	11.3028
cell 4_2	0	[142 236]	[142 190]	[0.5837040000000001]	8.91369	68.194	88.7761	71.097	94.4925	98.6791	99.2836	91.3507	89.1567	12	16	11	18	18	19	19	12	196	238	213	235	222	221	237	232	9138	11896	9527	12662	13223	13304	12241	11947	39.8051	51.819	41.4996	55.1557	57.5994	57.9522	53.3218	52.0411	8.99254	8.30597	9.51493	9.25373
cell 4_3	0	[165 273]	[172 304]	[0.6751800000000001]	9.26229	106.032	114.523	105.542	141.155	152.671	117.49	100.735	115.49	17	11	14	17	30	21	12	16	223	255	222	255	255	255	255	255	16435	17751	16359	21879	23664	18211	15614	17901	71.5909	77.3234	71.2598	95.3049	103.08	79.3271	68.0146	77.9768	7.37419	7.97419	8.1871	7.84516
cell 4_4	0	[193 274]	[203 315]	[0.570636]	11.0509	46.2214	47.6718	52.3588	53.1374	54.5878	55.542	55.8626	48.2672	10	10	9	9	10	10	11	12	114	110	121	129	135	126	145	116	6055	6245	6859	6961	7151	7276	7318	6323	26.3756	27.2032	29.8778	30.3221	31.1498	31.6943	31.8772	27.543	6.25954	6.09924	6.45038	7.32061
cell 4_5	0	[216 217]	[207 173]	[1.2588840000000001]	13.9044	55.1419	60.1419	61.8685	111.394	69.128	52.8754	68.2803	67.782	6	8	7	14	7	7	9	8	230	237	238	255	241	231	243	255	15936	17381	17880	32193	19978	15281	19733	19589	69.4172	75.7116	77.8853	140.233	87.0242	66.564	85.9569	85.3297	5.38408	5.55709	5.18339	5.13841
cell 4_6	0	[248 247]	[257 277]	[0.7579440000000001]	15.011	65.3046	73.3793	62.5115	88.1552	75.6264	81.6092	79.9483	86.8908	9	10	10	13	11	16	10	10	198	239	216	238	214	238	241	247	11363	12768	10877	15339	13159	14200	13911	15119	49.4972	55.6174	47.3802	66.8167	57.3206	61.8552	60.5963	65.8584	8.56897	7.95402	8.50575	8.95977
cell 4_7	0	[295 214]	[303 172]	[0.9452520000000001]	18.2027	99.7926	103.387	117.843	149.212	133.82	115.12	122.24	115.3	11	10	13	19	18	12	11	14	247	255	253	255	255	255	255	255	21655	22435	25572	32379	29039	24981	26526	25020	94.3292	97.7269	111.392	141.043	126.494	108.817	115.547	108.987	7.29954	6.86636	7.90323	6.63134
cell 5_1	0	[100 382]	[100 346]	[0.8232840000000001]	1.52454	56.5132	69.4603	58.8148	69.5556	67.0423	93.836	101.958	89.2169	12	8	9	10	9	10	13	12	183	205	207	237	233	255	245	253	10681	13128	11116	13146	12671	17735	19270	16862	46.5264	57.1856	48.4213	57.264	55.1949	77.2537	83.9401	73.4509	7.85714	7.26455	7.47619	8.09524
cell 5_2	0	[116 412]	[116 438]	[0.5052960000000001]	2.45507	139.371	107.336	113.991	202.043	160.172	133.233	102.647	110.776	34	19	18	53	37	24	18	22	252	237	255	255	255	253	207	225	16167	12451	13223	23437	18580	15455	11907	12850	70.4235	54.2366	57.5994	102.092	80.9345	67.322	51.8669	55.9746	9.31034	8.88793	8.49138	8.68966
cell 5_3	0	[170 398]	[172 415]	[0.592416]	5.98372	133.221	124.478	113.787	88.6618	91.875	103.382	121.507	154.154	41	27	28	14	20	24	30	52	255	243	231	242	205	212	237	255	18118	16929	15475	12058	12495	14060	16525	20965	78.922	73.7427	67.4091	52.5246	54.4282	61.2454	71.9829	91.3235	13.3382	13.5074	14.9485	12.4779
cell 5_4	0	[184 366]	[177 323]	[0.6577560000000001]	7.21419	55.6821	45.649	52.8146	125.119	106.232	92.3444	84.9868	61.106	9	11	9	20	13	16	10	8	154	140	135	255	230	226	249	149	8408	6893	7975	18893	16041	13944	12833	9227	36.6252	30.0259	34.7391	82.2979	69.8746	60.7401	55.9005	40.1928	5.30464	5.27152	5.03974	6.13907
cell 5_5	0	[208 399]	[211 428]	[0.627264]	8.50518	135.472	106.285	95.4375	108.333	90.3611	87.4444	113.493	66.8403	40	17	15	15	19	13	21	15	247	240	204	252	221	200	244	205	19508	15305	13743	15600	13012	12592	16343	9625	84.9768	66.6686	59.8645	67.9536	56.6803	54.8508	71.1901	41.9265	7.96528	8.04861	7.61111	8.375
cell 5_6	0	[284 386]	[276 428]	[1.6160760000000003]	14.1619	54.5175	51.3801	85.3073	171.323	65.4313	56.248	78.31	57.1294	6	7	8	29	6	7	8	8	244	215	255	255	238	235	255	249	20226	19062	31649	63561	24275	20868	29053	21195	88.1045	83.0341	137.863	276.872	105.742	90.901	126.555	92.3254	8.34771	7.82749	8.67116	8.74933
cell 5_7	0	[338 386]	[342 410]	[0.9234720000000001]	17.4176	131.066	138.217	124.679	122.462	117.538	118.274	132.142	117.236	12	33	14	23	22	35	24	22	255	255	255	255	255	247	248	238	27786	29302	26432	25962	24918	25074	28014	24854	121.036	127.64	115.138	113.09	108.543	109.222	122.029	108.264	9.36321	8.81604	9.49528	9.38679
cell 6_1	0	[425 230]	[419 207]	[0.6403320000000001]	0.977678	47.3061	42.0544	38.1293	84.8912	75.9796	73.8776	78.4422	58.034	9	6	7	19	11	13	11	10	137	123	130	199	199	185	201	141	6954	6182	5605	12479	11169	10860	11531	8531	30.2916	26.9288	24.4154	54.3585	48.6522	47.3062	50.229	37.161	8.7483	8.68707	8.55102	9.53741
cell 6_2	0	[409 274]	[419 327]	[0.8494200000000001]	2.62502	52.8513	36.0974	44.3077	55.2615	62.6462	53.3949	53.8974	40.4256	12	5	8	8	11	9	9	7	150	102	156	155	161	140	147	114	10306	7039	8640	10776	12216	10412	10510	7883	44.8929	30.6619	37.6358	46.9403	53.2129	45.3547	45.7816	34.3383	7.09231	6.90769	7.84103	7.66154
cell 6_3	0	[312 247]	[308 224]	[0.44431200000000004]	8.62168	55.4804	59.1863	42.8529	135.657	92.902	68.2549	86.8431	57.7843	14	10	10	49	18	17	21	16	119	132	120	255	186	178	171	139	5659	6037	4371	13837	9476	6962	8858	5894	24.6506	26.2972	19.0401	60.274	41.2775	30.3265	38.5854	25.6743	14.4804	11.1863	9.60784	10.7549
cell 6_4	0	[296 245]	[291 215]	[0.9147600000000001]	9.97048	65.8381	83.419	57.4857	127.3	91.7524	112.305	90.281	63.8762	9	13	5	17	13	13	17	7	195	238	190	250	233	225	209	144	13826	17518	12072	26733	19268	23584	18959	13414	60.2261	76.3084	52.5856	116.449	83.9314	102.732	82.5854	58.4314	8.98095	8.65714	8.39048	10.3619
cell 6_5	0	[256 247]	[256 219]	[0.9234720000000001]	12.4532	121.127	120.679	111.741	94.7028	105.189	106.58	102.302	95.5943	26	13	11	11	11	12	17	13	255	255	255	250	253	255	255	245	25679	25584	23689	20077	22300	22595	21688	20266	111.858	111.444	103.189	87.4554	97.1388	98.4238	94.4729	88.2787	8.77358	9.16981	9.1934	10.0896
cell 6_6	0	[233 283]	[233 327]	[0.792792]	13.9712	29.0824	28.7418	30.3352	58.5495	48.5824	61.522	51.489	38.6264	6	6	7	12	9	9	8	7	88	103	96	171	177	176	156	116	5293	5231	5521	10656	8842	11197	9371	7030	23.0563	22.7862	24.0495	46.4175	38.5158	48.7741	40.8201	30.6227	8.07143	8.36264	8.70879	8.16484
cell 6_7	0	[210 272]	[202 296]	[0.8450640000000001]	15.2359	28.7474	33.0619	34.4948	125.495	140.108	61.6495	63.8402	48.0928	8	6	7	16	46	10	9	10	79	123	97	253	249	173	176	135	5577	6414	6692	24346	27181	11960	12385	9330	24.2934	27.9394	29.1504	106.051	118.4	52.0978	53.9491	40.6415	9.11856	9.17526	9.15979	9.86082
cell 7_1	0	[82 44]	[ 84.37091711 133.98402659]	[0.42688800000000005]	0.924	72.1837	103.153	107.439	103.143	103.551	107.092	109.806	111.224	19	19	12	20	18	27	19	23	228	238	245	230	237	216	233	231	7074	10109	10529	10108	10148	10495	10761	10900	30.8143	44.0348	45.8643	44.0304	44.2047	45.7162	46.8749	47.4804	6.2551	5.5	5.59184	6.52041
cell 7_2	0	[114 64]	[112.11704067 130.02029465]	[0.753588]	3.40108	71.9884	68.2832	71.6127	78.6127	68.4451	64.2543	92.6243	106.699	14	11	10	9	13	10	12	12	188	192	223	231	192	190	221	244	12454	11813	12389	13600	11841	11116	16024	18459	54.2496	51.4574	53.9665	59.2416	51.5794	48.4213	69.8005	80.4074	6.34503	6.73684	6.87719	7.1462
cell 7_3	0	[161 77]	[201.69738247 57.88037338]	[0.7579440000000001]	5.60676	98.4253	98.6264	98.7184	147.08	117.333	110.034	83.7069	113.466	17	13	12	31	24	12	11	15	238	232	251	255	252	236	253	255	17126	17161	17177	25592	20416	19146	14565	19743	74.6009	74.7533	74.823	111.479	88.9321	83.4	63.4451	86.0005	6.04469	6.21229	6.63687	6.48045
cell 7_4	0	[231 172]	[236.57822352 252.89598473]	[0.82764]	12.7712	72.8211	110.726	96.2789	138.458	98.3474	113.053	124.163	138.779	14	16	15	33	18	17	19	23	177	230	218	243	195	251	255	255	13836	21038	18293	26307	18686	21480	23591	26368	60.2696	91.6415	79.6843	114.593	81.3962	93.5669	102.762	114.859	6.05319	6.30851	6.57979	6.04255
cell 7_5	0	[250 185]	[220.72329577 243.38302807]	[0.8668440000000001]	14.9477	83.5578	67.7588	74.0151	156.03	124.94	122.015	116.96	108.98	13	10	16	21	18	24	21	16	201	206	183	255	244	255	255	251	16628	13484	14729	31050	24863	24281	23275	21687	72.4316	58.7363	64.1595	135.254	108.303	105.768	101.386	94.4686	8.20792	9.49505	9.0099	9.82673
cell 7_6	0	[292 181]	[298.41244175 237.83380336]	[0.9060480000000001]	16.5466	96.6923	83.2596	75.1442	196.788	102.918	104.385	99.2885	108.827	21	17	14	54	24	18	17	14	249	253	210	255	250	240	239	255	20112	17318	15630	40932	21407	21712	20652	22636	87.6079	75.4372	68.0843	178.3	93.2489	94.5775	89.9601	98.6024	6.85437	6.87379	6.77184	6.99029
cell 7_7	0	[361 251]	[324 306]	[1.245816]	23.5923	33.7517	37.4965	29.6189	84.1818	54.4895	92.021	89.3112	64.8706	1	1	1	6	1	9	12	6	186	158	139	255	221	220	194	218	9653	10724	8471	24076	15584	26318	25543	18553	42.0485	46.7137	36.8997	104.875	67.8839	114.641	111.265	80.8169	4.58392	4.61189	4.26923	4.11888
cell 8_1	0	[ 21 253]	[ 21 227]	[0.7710120000000001]	0.470125	100.169	95.5819	109.989	127.74	87.3729	96.2316	103.113	142.638	11	17	17	17	16	18	15	17	236	206	245	255	228	255	235	255	17730	16918	19468	22610	15465	17033	18251	25247	77.2319	73.6948	84.8026	98.4892	67.3655	74.1957	79.5014	109.976	10.8192	10.5932	10.904	11.9379
cell 8_2	0	[ 91 253]	[167.30701247 153.40500763]	[0.8319960000000001]	4.86347	101.675	121.178	90.1152	137.188	93.1937	117.262	104.649	107.335	15	11	7	22	12	17	14	16	249	255	219	247	239	254	236	229	19420	23145	17212	26203	17800	22397	19988	20501	84.5935	100.82	74.9755	114.14	77.5368	97.5613	87.0677	89.3024	6.28061	4.93878	4.82143	5.62245
cell 8_3	0	[144 298]	[152 347]	[0.60984]	8.42584	84.1786	90.9571	88.1143	110.107	128.093	128.664	150.757	152.107	11	8	21	21	26	28	29	24	187	255	211	239	255	253	255	247	11785	12734	12336	15415	17933	18013	21106	21295	51.3355	55.4693	53.7356	67.1477	78.1161	78.4646	91.9377	92.761	5.72857	4.7	5.75714	5.08571
cell 8_4	0	[164 244]	[191.63766974 169.10220586]	[1.00188]	10.6512	49.3652	56.7565	41.8304	158.861	81.213	76.4696	71.0565	94.5478	8	11	9	22	11	10	11	13	162	211	145	255	223	234	243	255	11354	13054	9621	36538	18679	17588	16343	21746	49.458	56.8632	41.9091	159.16	81.3657	76.6133	71.1901	94.7256	8.06438	7.54936	6.57082	7.18026
cell 8_5	0	[216 274]	[223 310]	[0.8015040000000001]	13.3596	92.2772	75.3913	82.6033	199.462	115.511	197.163	126.342	155.793	14	7	8	44	16	47	20	29	253	241	240	255	255	255	255	255	16979	13872	15199	36701	21254	36278	23247	28666	73.9605	60.4264	66.2068	159.87	92.5824	158.027	101.264	124.869	7.98913	6.875	7.16304	7.83152
cell 8_6	0	[217 246]	[238.72926446 195.78744287]	[0.6751800000000001]	13.8874	133.916	129.697	128.4	215.432	192.284	191.039	146.297	153.813	37	29	29	47	49	37	31	38	232	236	249	255	255	255	255	255	20757	20103	19902	33392	29804	29611	22676	23841	90.4175	87.5687	86.6931	145.456	129.826	128.986	98.7767	103.851	11.7647	9.98039	8.81699	9.75817
cell 8_7	0	[284 276]	[277 307]	[0.34848]	18.4713	139.425	91.3375	80.0875	101.8	124.862	77.875	80.375	79.975	47	18	23	21	37	23	29	18	241	226	201	197	224	148	142	166	11154	7307	6407	8144	9989	6230	6430	6398	48.5868	31.8293	27.9089	35.4753	43.5121	27.1379	28.0091	27.8697	8.45	8.125	8.675	9.4
cell 9_1	0	[334 244]	[334 214]	[0.8189280000000001]	21.6923	68.1862	60.8245	66.1117	116.564	97.5479	74.1223	72.8723	85.75	15	10	15	22	27	10	9	16	162	179	174	243	222	147	165	184	12819	11435	12429	21914	18339	13935	13700	16121	55.8396	49.8109	54.1407	95.4574	79.8847	60.7009	59.6772	70.2231	6.04787	6.78191	6.05319	6.80851
cell 9_2	0	[348 278]	[340 310]	[0.8450640000000001]	22.9013	53.8454	48.8196	69.8814	87.8505	67.067	76.4175	86.8144	90.7474	11	12	10	12	13	16	14	20	132	118	165	183	174	162	191	166	10446	9471	13557	17043	13011	14825	16842	17605	45.5028	41.2557	59.0543	74.2393	56.6759	64.5777	73.3638	76.6874	5.96907	6.65979	5.7732	6.04124
cell 9_3	0	[378 254]	[384 227]	[0.553212]	24.4547	47.4803	49.6929	55.3937	108.795	77.2756	83.8031	87.8268	81.6063	10	10	9	15	10	19	17	13	117	120	129	231	174	161	188	191	6030	6311	7035	13817	9814	10643	11154	10364	26.2667	27.4907	30.6445	60.1869	42.7498	46.3609	48.5868	45.1456	6.53543	6.86614	6.05512	6.35433
cell 9_4	0	[410 283]	[406 301]	[0.6882480000000001]	26.9093	76.8671	55.6772	68.9304	84.3924	74.9304	89.0949	93.8797	90.3924	9	11	10	12	14	15	18	24	207	149	148	183	157	180	178	157	12145	8797	10891	13334	11839	14077	14833	14282	52.9036	38.3197	47.4412	58.0829	51.5707	61.3194	64.6125	62.2124	7.83544	8.20253	8.12025	8.37975
cell 9_5	0	[437 261]	[439 230]	[0.9757440000000002]	28.522	63.7589	84.6295	79.3661	93.4911	80.0804	77.625	74.9018	81.2232	9	20	21	17	14	10	8	21	178	192	192	185	184	180	153	140	14282	18957	17778	20942	17938	17388	16778	18194	62.2124	82.5767	77.441	91.2234	78.1379	75.7421	73.085	79.2531	6.68304	6.98214	6.59375	6.81696
cell 9_6	0	[439 295]	[442 333]	[1.0454400000000001]	28.6295	46.825	44.4208	39.525	83.35	53.7125	52.5708	55.3042	55.1	9	8	8	18	9	8	8	9	162	123	117	166	174	167	160	195	11238	10661	9486	20004	12891	12617	13273	13224	48.9527	46.4393	41.321	87.1374	56.1532	54.9597	57.8172	57.6037	6.31667	8.27083	6.91667	6.19167
cell 9_7	0	[485 254]	[480 219]	[0.60984]	31.9453	63.15	58.3	67.55	68.1357	69.1857	53.5929	74.4643	61.4714	9	9	13	9	8	8	7	12	161	147	179	165	176	143	185	143	8841	8162	9457	9539	9686	7503	10425	8606	38.5114	35.5537	41.1947	41.5519	42.1922	32.6831	45.4113	37.4877	5.86429	6.33571	5.82857	5.61429
cell 10_1	0	[139 269]	[140.83373885 325.95695052]	[0.7579440000000001]	8.86676	116.454	115.569	121.27	163.034	178.057	142.718	131.954	140.115	12	16	23	23	31	12	29	19	245	247	227	255	255	255	243	255	20263	20109	21101	28368	30982	24833	22960	24380	88.2656	87.5948	91.916	123.571	134.958	108.173	100.014	106.199	4.17614	4.76705	4.82386	5.46591
cell 10_2	0	[181 263]	[148.59838123 144.04247186]	[0.7579440000000001]	11.5862	93.8563	103.856	100.069	150.316	137.362	137.443	112.276	120.557	11	17	20	34	17	27	16	12	199	224	247	255	255	241	237	255	16331	18071	17412	26155	23901	23915	19536	20977	71.1378	78.7173	75.8467	113.931	104.113	104.174	85.0988	91.3758	4.20468	4.84211	4.28655	5.1345
cell 10_3	0	[230 257]	[231 231]	[0.8189280000000001]	14.805	68.4096	71.766	80.2021	113.676	103.691	132.298	120.904	133.761	11	7	11	17	16	20	19	28	187	201	217	255	253	254	251	247	12861	13492	15078	21371	19494	24872	22730	25147	56.0225	58.7712	65.6798	93.0921	84.9159	108.342	99.0119	109.54	6.20213	6.15426	6.36702	7.38298
cell 10_4	0	[ 97 255]	[ 85.37200755 168.44563363]	[0.46173600000000004]	6.10808	70	69.1887	60.4151	45.1226	40	48.8113	48.2075	58.2075	23	17	13	12	13	15	15	13	212	247	205	135	92	103	104	136	7420	7334	6404	4783	4240	5174	5110	6170	32.3215	31.9469	27.8958	20.8347	18.4694	22.5379	22.2592	26.8765	4.48148	4.58333	4.27778	5.18519
cell 10_5	0	[ 66 266]	[ 27.691807 167.33639901]	[0.5445000000000001]	3.93931	203.864	222.624	162.12	198.224	204.672	188.88	176.712	195.624	112	134	44	87	88	69	64	86	255	255	255	255	255	255	255	255	25483	27828	20265	24778	25584	23610	22089	24453	111.004	121.219	88.2743	107.933	111.444	102.845	96.2197	106.517	3.96875	4.11719	3.98438	4.44531
cell 10_6	0	[ 57 277]	[ 59.85961115 319.30154277]	[0.7100280000000001]	3.24803	97.3436	128.387	92.9202	168.399	128.626	114.656	105.141	106.675	16	22	11	28	29	24	21	17	235	253	208	255	220	255	245	252	15867	20927	15146	27449	20966	18689	17138	17388	69.1167	91.158	65.976	119.568	91.3279	81.4093	74.6531	75.7421	5.86667	5.90303	5.71515	6.16364
cell 11_1	0	[308 178]	[394.8620365 71.6446408]	[1.180476]	20.053	39.9557	41.6347	39.8561	45.5203	46.9114	45.5867	44.2989	41.0923	8	6	8	9	11	11	8	9	134	164	158	160	171	138	155	119	10828	11283	10801	12336	12713	12354	12005	11136	47.1668	49.1487	47.0492	53.7356	55.3778	53.814	52.2938	48.5084	7.10448	7.20522	7.10075	7.90672
cell 11_2	0	[358 170]	[470.21355398 68.6305801 ]	[0.49222800000000005]	23.2733	71.2655	89.9735	94.177	141.336	127.832	124.841	129.239	110.513	11	18	24	45	43	46	42	42	226	241	186	239	231	221	242	193	8053	10167	10642	15971	14445	14107	14604	12488	35.0789	44.2875	46.3566	69.5697	62.9224	61.4501	63.615	54.3977	6.98214	7.07143	7.20536	7.28571
cell 11_3	0	[411 171]	[428.01670419 69.635267 ]	[0.9147600000000001]	26.6831	74.2905	51.8571	53.9905	99.8857	62.4905	60.3429	71.5095	66.9857	7	7	9	20	8	8	12	11	223	181	146	214	147	146	152	142	15601	10890	11338	20976	13123	12672	15017	14067	67.958	47.4368	49.3883	91.3715	57.1638	55.1992	65.4141	61.2759	7.33816	7.53623	7.84541	7.35749
cell 11_4	0	[428 145]	[423 118]	[0.792792]	29.0001	49.9451	50.1484	48.7912	59.7418	34.4121	46.7418	44.3516	27.1209	8	14	9	10	9	8	9	8	142	125	135	185	93	122	103	86	9090	9127	8880	10873	6263	8507	8072	4936	39.596	39.7572	38.6813	47.3628	27.2816	37.0565	35.1616	21.5012	7.92857	7.72527	7.71978	7.46154
cell 11_5	0	[452 138]	[449 104]	[1.11078]	29.6317	28.3569	27.3686	22.098	21.4471	20.9412	21.498	19.0941	18.8118	8	7	7	6	6	6	6	6	80	103	55	86	103	76	58	55	7231	6979	5635	5469	5340	5482	4869	4797	31.4982	30.4005	24.5461	23.823	23.261	23.8796	21.2094	20.8957	7.73333	7.90196	7.49804	7.81176
cell 11_6	0	[472 167]	[412.94640069 98.77118709]	[1.1194920000000002]	30.869	109	63.0428	70.1984	149.856	94.8249	87.0545	95.537	92.2724	14	10	11	31	14	12	14	17	248	174	235	255	230	234	211	235	28013	16202	18041	38513	24370	22373	24553	23714	122.025	70.5759	78.5866	167.763	106.156	97.4568	106.953	103.298	6.98406	7.19124	7.14343	7.23506
cell 11_7	0	[488 144]	[487 124]	[0.8145720000000001]	31.925	77.8182	66.6096	40.1979	40.631	59.2353	61.0963	45.5508	38.1497	13	14	9	7	9	11	7	7	161	146	125	154	148	155	108	100	14552	12456	7517	7598	11077	11425	8518	7134	63.3885	54.2583	32.7441	33.0969	48.2514	49.7673	37.1044	31.0757	11.8711	10.1123	9.50802	8.40642
cell 12_1	0	[ 35 266]	[ 39.33472975 220.63736766]	[0.8929800000000001]	1.33071	66.1854	63.0585	56.8829	91.1073	80.1024	68.1024	48.0732	68.8146	8	9	7	21	15	11	6	6	196	184	154	168	192	190	154	187	13568	12927	11661	18677	16421	13961	9855	14107	59.1022	56.31	50.7953	81.357	71.5299	60.8141	42.9284	61.4501	5.80203	6.00508	6.22843	6.64975
cell 12_2	0	[ 71 269]	[ 34.93296326 205.23118497]	[0.9365400000000002]	3.50988	39.4465	28.7674	29.4186	39.9674	56.2698	60.1767	58.7535	48.3488	6	6	5	7	8	10	7	5	117	93	120	117	153	158	174	161	8481	6185	6325	8593	12098	12938	12632	10395	36.9432	26.9419	27.5517	37.4311	52.6989	56.3579	55.025	45.2806	5.41204	5.49537	5.59259	5.36111
cell 12_3	0	[ 75 240]	[ 63.5444454 217.3360428]	[0.6882480000000001]	4.14412	63.6962	65.019	75.2785	145.392	99.1646	92.5633	104.038	93.7848	7	7	11	18	13	11	28	13	175	143	185	255	241	205	211	230	10064	10273	11894	22972	15668	14625	16438	14818	43.8388	44.7492	51.8103	100.066	68.2498	63.7065	71.6039	64.5472	6.48101	5.70253	6.49367	6.68987
cell 12_4	0	[ 92 237]	[111.96387671 215.13515956]	[0.810216]	5.15036	35.0376	38.7742	46.9785	36.3172	38.2849	40.2473	54.1129	46.8011	8	6	8	8	7	7	7	9	102	161	209	154	132	166	204	187	6517	7212	8738	6755	7121	7486	10065	8705	28.3881	31.4155	38.0627	29.4248	31.0191	32.609	43.8431	37.919	5.51366	5.88525	6.04918	6.14754
cell 12_5	0	[135 246]	[140 224]	[0.901692]	8.51655	44.4976	60.1111	55.599	117.541	80.6812	62.1401	82.7536	73.4251	6	7	6	16	14	9	16	13	127	159	136	236	200	168	187	146	9211	12443	11509	24331	16701	12863	17130	15199	40.1231	54.2017	50.1332	105.986	72.7496	56.0312	74.6183	66.2068	5.95652	6.97101	6.75845	7.35749
cell 12_6	0	[164 255]	[107.56211022 197.52809363]	[0.753588]	10.0253	39.1676	48.8497	51.3179	69.4682	60.422	65.4451	86.5549	79.763	6	10	9	10	9	11	15	13	110	130	161	229	164	187	233	208	6776	8451	8878	12018	10453	11322	14974	13799	29.5163	36.8126	38.6726	52.3504	45.5333	49.3186	65.2267	60.1084	5.15789	6.07602	5.63743	5.59064
cell 12_7	0	[188 274]	[ 71.24753674 176.61970283]	[0.5401440000000001]	11.5248	63.8952	83.5081	74.7903	72.3468	86.8065	89.1371	71.1694	68.6774	16	16	18	11	11	14	8	10	132	229	152	164	216	198	162	158	7923	10355	9274	8971	10764	11053	8825	8516	34.5126	45.1064	40.3975	39.0777	46.888	48.1469	38.4417	37.0957	5.14286	6.2605	5.10924	5
cell 13_1	0	[255 145]	[247.84563247 176.88610358]	[0.5270760000000001]	1.85498	34.7025	42.6116	50.4132	32.6116	41.3554	70.8843	65	44.0744	6	10	9	7	12	31	20	14	105	105	110	82	90	128	133	102	4199	5156	6100	3946	5004	8577	7865	5333	18.2908	22.4595	26.5716	17.1888	21.7974	37.3614	34.2599	23.2305	6.14167	6.425	5.95833	5.63333
cell 13_2	0	[271 153]	[265 178]	[0.41817600000000005]	3.50061	36.1146	31.5938	25.9896	52.1146	41.0729	62.1354	46.2083	43.0938	9	10	9	9	13	17	13	13	85	67	66	113	94	117	89	111	3467	3033	2495	5003	3943	5965	4436	4137	15.1023	13.2117	10.8682	21.7931	17.1757	25.9835	19.3232	18.0208	6.125	6.78125	5.70833	5.71875
cell 13_3	0	[290 138]	[273.83370505 218.92563274]	[0.37026000000000003]	4.07607	50.7176	41.1176	44.9059	131.012	73.4706	78.3647	62.7176	75.3765	14	13	12	40	21	36	27	27	116	90	101	211	136	128	100	134	4311	3495	3817	11136	6245	6661	5331	6407	18.7787	15.2242	16.6269	48.5084	27.2032	29.0153	23.2218	27.9089	5.92771	5.93976	5.3494	5.06024
cell 13_4	0	[297 164]	[293 200]	[0.5749920000000001]	4.74925	47.1136	35.3788	24.4848	37.5833	24.2879	30.1515	17.3182	28.3333	10	8	7	6	6	7	5	6	115	84	69	98	75	92	64	91	6219	4670	3232	4961	3206	3980	2286	3740	27.09	20.3425	14.0786	21.6101	13.9653	17.3369	9.95782	16.2914	5.90152	6.65909	5.92424	5.85606
cell 13_5	0	[320 161]	[317 190]	[0.60984]	6.24493	49.2357	38.35	43.5643	62.0214	34.4357	22.9071	29.9786	17.8643	8	8	9	23	8	6	6	5	127	98	118	132	123	62	71	55	6893	5369	6099	8683	4821	3207	4197	2501	30.0259	23.3874	26.5672	37.8231	21.0003	13.9697	18.2821	10.8944	6.25	7.07857	6.25	6.42143
cell 13_6	0	[346 166]	[341 195]	[0.45738000000000006]	8.03869	49.1714	62.1905	45.1048	63.5238	48.4476	60.5619	62.6952	50.0571	8	13	12	13	10	9	14	9	114	122	109	138	146	147	145	132	5163	6530	4736	6670	5087	6359	6583	5256	22.49	28.4447	20.63	29.0545	22.159	27.6998	28.6755	22.8951	9.94286	9.2	8.94286	8.01905
cell 13_7	0	[412 169]	[399.18793745 197.52369062]	[0.5967720000000001]	12.4367	149.015	132.496	98.1095	73.2263	85.9781	91.4672	96.0876	93.5693	40	24	12	17	25	21	18	26	255	238	249	187	183	192	219	209	20415	18152	13441	10032	11779	12531	13164	12819	88.9277	79.0701	58.549	43.6994	51.3093	54.585	57.3424	55.8396	6.96377	7.47101	6.95652	6.76087
cell 14_1	0	[ 80 308]	[ 50.0125477 321.81109084]	[0.7971480000000001]	2.43361	25.8033	21.7049	25.765	75.8579	49.8142	43.7049	29.5519	34.8251	7	6	6	13	7	5	6	6	88	71	90	190	151	128	117	145	4722	3972	4715	13882	9116	7998	5408	6373	20.569	17.302	20.5385	60.47	39.7093	34.8393	23.5572	27.7608	7.43646	7.66298	7.31492	7.0221
cell 14_2	0	[101 287]	[131.73295019 166.75186561]	[0.6185520000000001]	3.52087	29.2324	27.2324	27.4437	66.4085	55.5704	52.7606	55.331	49.8099	8	12	10	10	7	11	10	9	86	66	67	211	185	150	168	149	4151	3867	3897	9430	7891	7492	7857	7073	18.0818	16.8447	16.9753	41.0771	34.3732	32.6352	34.2251	30.81	8.16438	8.13014	8.17123	8.41781
cell 14_3	0	[131 287]	[116.01748817 361.62359461]	[0.8755560000000001]	5.10046	54.6816	60.2488	56.6318	130.129	94.4527	73.8408	61.0896	71.3035	12	12	11	21	10	9	7	9	169	190	187	231	218	216	200	198	10991	12110	11383	26156	18985	14842	12279	14332	47.8768	52.7512	49.5843	113.936	82.6987	64.6518	53.4873	62.4302	5.86139	5.85644	5.61386	5.69802
cell 14_4	0	[145 278]	[167.45490064 286.03970587]	[1.097712]	6.1359	69.3333	76.0913	71.7619	148.04	124.996	109.544	101.639	92.8492	14	15	11	38	44	34	25	13	227	200	211	255	232	235	227	218	17472	19175	18084	37306	31499	27605	25613	23398	76.108	83.5263	78.7739	162.505	137.21	120.247	111.57	101.922	11.8876	11.6426	11.49	12.5863
cell 14_5	0	[130 253]	[139.76575328 217.19101513]	[0.570636]	5.85862	67.7176	66.9237	61.2214	65.4504	50.0458	36.9237	38.4351	39.916	12	10	11	12	9	10	10	10	213	211	207	160	145	123	111	142	8871	8767	8020	8574	6556	4837	5035	5229	38.6421	38.1891	34.9351	37.3483	28.5579	21.07	21.9325	22.7775	7.8189	8.28346	8.26772	8.29921
cell 14_6	0	[189 249]	[184 222]	[0.6011280000000001]	9.3854	49.3986	49.7826	64.3623	102.065	81.1159	90.9275	96.4493	89.3623	7	8	8	17	10	18	26	19	144	136	181	197	220	207	197	177	6817	6870	8882	14085	11194	12548	13310	12332	29.6949	29.9257	38.69	61.3543	48.7611	54.6591	57.9784	53.7182	8.63043	8.36957	8.47101	8.72464
cell 14_7	0	[252 229]	[245 197]	[0.7797240000000001]	13.801	42.0726	43.9888	43.6201	66.5587	76.2291	70.4525	58.1844	51.7765	8	7	10	11	13	15	12	12	130	131	127	173	183	149	149	134	7531	7874	7808	11914	13645	12611	10415	9268	32.805	34.2991	34.0116	51.8974	59.4376	54.9335	45.3677	40.3714	7.15084	6.97207	7.04469	6.95531
cell 15_1	0	[ 68 256]	[ 60 275]	[1.1935440000000002]	1.23407	44.1058	65.9964	73.2299	84.4891	89.6387	83.7445	77.0109	75.8285	7	11	11	22	17	14	15	11	143	171	197	212	223	205	172	173	12085	18083	20065	23150	24561	22946	21101	20777	52.6423	78.7695	87.4031	100.841	106.988	99.9528	91.916	90.5046	7.26642	7.68978	7.90511	8.95255
cell 15_2	0	[ 92 246]	[ 97 231]	[0.7666560000000001]	2.4702	35.1648	25.2443	21.142	18.5398	17.875	17.7557	17.8295	19.2727	9	7	6	7	8	6	7	9	106	84	70	61	80	49	49	73	6189	4443	3721	3263	3146	3125	3138	3392	26.9593	19.3537	16.2087	14.2136	13.704	13.6125	13.6691	14.7756	8.34659	7.96023	7.52273	7.61932
cell 15_3	0	[ 86 264]	[ 77 284]	[1.32858]	2.54373	50.3803	68.682	87.1705	114.58	97.577	89.3574	90.823	73.5803	6	8	10	15	21	16	14	8	153	171	201	214	208	188	173	176	15366	20948	26587	34947	29761	27254	27701	22442	66.9343	91.2495	115.813	152.229	129.639	118.718	120.666	97.7574	6.67541	7.02623	7.02295	7.83934
cell 15_4	0	[138 251]	[147 222]	[1.0149480000000002]	5.50391	23.3391	23.5794	24.382	28.3262	26.5236	29.0515	26.1202	31.103	8	7	5	6	7	7	6	6	55	84	75	82	81	101	83	85	5438	5494	5681	6600	6180	6769	6086	7247	23.6879	23.9319	24.7464	28.7496	26.9201	29.4858	26.5106	31.5679	6.30901	5.2618	5.23605	5.33906
cell 15_5	0	[220 271]	[216 253]	[0.82764]	11.5581	39.1895	28.4474	27.3	55.7263	37.2737	44.9474	35.5053	28.9895	7	6	7	9	7	8	7	8	114	76	81	154	116	160	104	95	7446	5405	5187	10588	7082	8540	6746	5508	32.4348	23.5442	22.5946	46.1213	30.8492	37.2002	29.3856	23.9928	8.20526	7.99474	8.28947	9.32632
cell 15_6	0	[220 296]	[226 326]	[0.9321840000000001]	11.2345	48.8131	50.4206	58.2477	79.6355	63.8972	81.5935	69.3364	84.8178	6	8	9	14	11	15	15	21	130	133	173	185	153	185	149	199	10446	10790	12465	17042	13674	17461	14838	18151	45.5028	47.0012	54.2975	74.235	59.5639	76.0601	64.6343	79.0658	5.71963	5.53738	5.73832	6.13551
cell 15_7	0	[247 256]	[247 216]	[1.210968]	13.6432	27.5899	31.6151	30.277	43.5036	38.7914	43.6115	36.3777	34.0683	6	6	6	5	6	7	7	6	99	133	139	187	162	156	150	136	7670	8789	8417	12094	10784	12124	10113	9471	33.4105	38.2849	36.6645	52.6815	46.9751	52.8121	44.0522	41.2557	5.57914	5.26619	4.95683	5.21223
cell 16_1	0	[222 452]	[73.57186545 51.89130534]	[0.5445000000000001]	9.28337	30.8	25.408	21.016	26.304	28.76	28.848	21.208	22.072	10	8	8	7	7	9	7	8	87	75	47	65	84	72	71	69	3850	3176	2627	3288	3595	3606	2651	2759	16.7706	13.8347	11.4432	14.3225	15.6598	15.7077	11.5478	12.0182	8.50388	9.03101	9.0155	9.56589
cell 16_2	0	[212 415]	[77.93845991 84.6407638 ]	[0.47916000000000003]	8.32533	26.7818	45.7273	33.2455	49.3909	52.2091	58.4273	32.5818	29.9455	10	13	10	11	12	14	9	10	54	83	90	131	121	128	101	83	2946	5030	3657	5433	5743	6427	3584	3294	12.8328	21.9107	15.9299	23.6661	25.0165	27.996	15.6119	14.3487	8.06481	9.18519	9.06481	9.62963
cell 16_3	0	[167 400]	[71.38856822 62.80779149]	[0.627264]	4.91783	34.1875	48.7986	30.7569	55.6667	35.7361	22.2986	14.4583	19.8403	11	11	9	11	8	7	8	8	84	140	81	159	101	92	38	53	4923	7027	4429	8016	5146	3211	2082	2857	21.4446	30.6096	19.2927	34.9177	22.416	13.9871	9.06919	12.4451	8.16327	9.42857	9.14966	10.0476
cell 16_4	0	[173 432]	[76.8468113 30.05833303]	[0.47480400000000006]	5.78223	26.7431	25.055	22.6789	24.1193	25.2752	21.578	34.2202	38.8257	12	11	9	10	12	11	10	12	62	56	72	63	63	64	111	90	2915	2731	2472	2629	2755	2352	3730	4232	12.6977	11.8962	10.768	11.4519	12.0008	10.2453	16.2479	18.4346	8.11009	10.0367	9.3211	10.0183
cell 16_5	0	[138 425]	[91.0382433 64.99108872]	[0.6316200000000001]	3.12454	34.2966	36.1379	46.2069	84.5517	81.5724	93.8483	90.5793	92.2759	9	10	13	24	18	22	17	18	74	81	121	170	213	195	223	200	4973	5240	6700	12260	11828	13608	13134	13380	21.6624	22.8254	29.1852	53.4046	51.5228	59.2764	57.2117	58.2833	8.34722	9.55556	9.77778	10.6736
cell 16_6	0	[123 428]	[91.0382433 64.99108872]	[0.47916000000000003]	2.41155	27.1818	24.3091	19.5818	27.4091	22.6727	34.0909	71.8091	35.3182	8	8	8	12	8	9	10	9	59	59	56	68	57	100	163	90	2990	2674	2154	3015	2494	3750	7899	3885	13.0244	11.6479	9.38282	13.1333	10.8639	16.335	34.408	16.9231	8.42202	9.85321	9.76147	10.578
cell 16_7	0	[142 404]	[87.76329745 25.69173857]	[0.47044800000000003]	3.38854	32.9907	29.6019	34.5926	40.3981	38.1389	23.287	26.3796	28.4167	10	10	9	10	10	9	8	10	89	62	75	116	93	57	74	69	3563	3197	3736	4363	4119	2515	2849	3069	15.5204	13.9261	16.274	19.0052	17.9424	10.9553	12.4102	13.3686	8.19091	9.54545	8.88182	9.76364
cell 17_1	0	[ 27 273]	[ 99 216]	[1.7075520000000002]	1.67213	39.3648	43.6454	36.426	88.6607	67.1505	51.9439	55.1454	57.4031	3	4	3	9	7	8	7	6	177	173	174	199	220	163	195	213	15431	17109	14279	34755	26323	20362	21617	22502	67.2174	74.5268	62.1993	151.393	114.663	88.6969	94.1637	98.0187	6.81888	6.58929	5.94388	8.18112
cell 17_2	0	[ 59 243]	[ 64 216]	[1.00188]	3.22456	61.7304	59.9261	57.213	126.974	92.7478	83.7348	83.3043	79.4609	5	5	5	23	7	9	13	11	190	207	214	246	248	235	190	194	14198	13783	13159	29204	21332	19259	19160	18276	61.8465	60.0387	57.3206	127.213	92.9222	83.8922	83.461	79.6103	6.45652	6.16087	5.7913	7.27826
cell 17_3	0	[ 74 272]	[177 216]	[0.41382]	4.59197	46.6947	51.9789	44.9263	41.8421	70.2211	66.5895	58.3053	68.0526	12	12	12	8	8	14	11	14	95	122	98	91	174	164	116	134	4436	4938	4268	3975	6671	6326	5539	6465	19.3232	21.5099	18.5914	17.3151	29.0589	27.5561	24.1279	28.1615	7.41053	7.07368	6.56842	7.98947
cell 17_4	0	[106 247]	[ 27 311]	[1.2675960000000002]	6.77511	45.0756	34.6598	41.543	123.354	67.811	103.399	56.1237	66.5464	7	6	7	14	8	12	6	8	184	137	162	255	239	255	181	197	13117	10086	12089	35896	19733	30089	16332	19365	57.1377	43.9346	52.6597	156.363	85.9569	131.068	71.1422	84.3539	5.70103	6.05155	5.31271	6.20962
cell 17_5	0	[142 237]	[134 199]	[0.8581320000000001]	9.23606	58.802	53.4924	44.4772	103.254	59.2995	58.8223	54.7766	65.8477	9	8	9	13	11	10	8	8	152	138	131	221	171	170	144	180	11584	10538	8762	20341	11682	11588	10791	12972	50.4599	45.9035	38.1673	88.6054	50.8868	50.4773	47.0056	56.506	6.32487	5.83756	4.98985	6.28426
cell 17_6	0	[175 276]	[ 69 293]	[0.9104040000000001]	11.1708	61.0766	46.0526	50.7225	89.7416	125.708	55.0861	66.5455	80.1148	9	7	6	10	14	9	11	10	167	166	173	215	252	153	165	164	12765	9625	10601	18756	26273	11513	13908	16744	55.6043	41.9265	46.178	81.7011	114.445	50.1506	60.5832	72.9369	7.58852	7.65072	7.20096	7.88995
cell 17_7	0	[177 242]	[175 318]	[1.0149480000000002]	11.5668	87.5021	78.5494	76.794	157.189	103.12	95.279	91.2103	85.3605	8	9	10	44	9	10	9	7	255	250	236	255	255	255	254	251	20388	18302	17893	36625	24027	22200	21252	19889	88.8101	79.7235	77.9419	159.538	104.662	96.7032	92.5737	86.6365	6.40773	5.90129	5.48498	6.28755
cell 18_1	0	[266 240]	[263.96318931 196.00975084]	[0.71874]	1.23975	97.3636	85.4303	80.3879	93.8606	74.5697	74.2606	66.2727	72.897	20	14	21	15	15	14	15	15	188	191	176	204	177	165	172	176	16065	14096	13264	15487	12304	12253	10935	12028	69.9791	61.4022	57.778	67.4614	53.5962	53.3741	47.6329	52.394	6.61212	7.55758	7.86667	7.35758
cell 18_2	0	[328 276]	[276.36952757 151.81217079]	[0.662112]	5.67791	91.1053	86.6447	79.7961	77.0724	66.5921	67.7434	71.9737	72.7368	17	28	18	23	24	22	21	27	228	191	179	196	142	159	157	145	13848	13170	12129	11715	10122	10297	10940	11056	60.3219	57.3685	52.8339	51.0305	44.0914	44.8537	47.6546	48.1599	5.8543	5.72185	6.31788	6.1457
cell 18_3	0	[343 246]	[232.94734366 164.21850905]	[0.4965840000000001]	6.93545	53	51.1579	55.2895	84.0614	68.4474	69.7895	59.1316	58.2018	14	13	14	37	24	25	18	13	114	118	119	144	121	142	115	120	6042	5832	6303	9583	7803	7956	6741	6635	26.319	25.4042	27.4559	41.7435	33.9899	34.6563	29.3638	28.9021	6.53509	6.07018	6.20175	6.44737
cell 18_4	0	[380 265]	[235.27353209 157.23994377]	[0.8494200000000001]	8.81217	64.841	64.3436	60.5846	102.292	71.8718	83.8769	78.6462	77.6103	16	13	15	25	21	28	21	15	148	202	175	214	151	207	160	181	12644	12547	11814	19947	14015	16356	15336	15134	55.0773	54.6547	51.4618	86.8891	61.0493	71.2467	66.8036	65.9237	6.15026	5.94301	6.39378	6.18653
cell 18_5	0	[434 243]	[221.31640154 171.97247046]	[0.531432]	12.8229	53.4426	62.3361	49.6148	89.2459	72.0574	64.8852	65.2213	58.9836	15	9	8	22	28	15	19	22	112	154	98	177	133	121	123	115	6520	7605	6053	10888	8791	7916	7957	7196	28.4011	33.1274	26.3669	47.4281	38.2936	34.4821	34.6607	31.3458	6.36508	6.07143	6.09524	6.5
cell 18_6	0	[442 209]	[232.94734366 164.21850905]	[0.6751800000000001]	13.72	115.432	104.929	116.323	119.755	108.826	126.019	113.658	107.581	22	19	21	14	21	26	35	38	233	198	228	238	248	241	224	184	17892	16264	18030	18562	16868	19533	17617	16675	77.9376	70.846	78.5387	80.8561	73.477	85.0857	76.7397	72.6363	6.40506	6.22785	6.27848	6.41772
cell 18_7	0	[450 242]	[235.27353209 157.23994377]	[0.43124400000000007]	14.0274	59.2323	51.1414	67.9697	77.3333	50.1414	75.1111	62.8485	64.8687	13	16	11	27	12	27	15	14	143	101	128	143	92	155	133	136	5864	5063	6729	7656	4964	7436	6222	6422	25.5436	22.0544	29.3115	33.3495	21.6232	32.3912	27.103	27.9742	6.07143	5.77551	6.37755	6.02041
cell 19_1	0	[ 94 218]	[102 176]	[0.6316200000000001]	1.13284	63.669	41.0414	38.7034	83.2897	57.5517	68.0966	80.3241	57.5103	9	4	5	5	8	10	10	8	173	127	126	201	176	197	227	147	9232	5951	5612	12077	8345	9874	11647	8339	40.2146	25.9226	24.4459	52.6074	36.3508	43.0111	50.7343	36.3247	3.33103	3.7931	3.7931	3.82069
cell 19_2	0	[150 245]	[155.45041341 215.80393011]	[0.7143840000000001]	5.1601	90.939	112.665	110.183	99.1768	96.3171	93.2622	102.421	81.4878	21	17	11	18	19	13	9	13	177	248	230	204	203	209	192	181	14914	18477	18070	16265	15796	15295	16797	13364	64.9654	80.4858	78.7129	70.8503	68.8074	66.625	73.1677	58.2136	4.8589	4.42945	4.11043	4.69939
cell 19_3	0	[161 279]	[151 324]	[0.5401440000000001]	6.32497	75.5645	67.9032	61.2661	73.0403	91.8387	69.5968	68.3871	77.8145	14	14	13	11	18	10	11	12	178	179	172	195	226	224	193	189	9370	8420	7597	9057	11388	8630	8480	9649	40.8157	36.6775	33.0925	39.4523	49.6061	37.5923	36.9389	42.031	2.69355	3.24194	4.25	3.24194
cell 19_4	0	[176 248]	[178 228]	[0.6577560000000001]	6.90957	48.2318	50.4901	54	141.974	81.3907	72.0331	74.5166	76.9801	6	6	8	40	10	4	6	6	135	151	171	255	211	213	231	208	7283	7624	8154	21438	12290	10877	11252	11624	31.7247	33.2101	35.5188	93.3839	53.5352	47.3802	49.0137	50.6341	5.23841	5.00662	4.83444	6.74834
cell 19_5	0	[247 278]	[247 314]	[0.44866800000000007]	11.7009	49	60.3495	59.2913	130.301	91.2233	65.5825	66.3592	68.7864	10	11	11	24	25	9	9	12	118	158	136	230	206	148	172	158	5047	6216	6107	13421	9396	6755	6835	7085	21.9847	27.0769	26.6021	58.4619	40.929	29.4248	29.7733	30.8623	3.39806	3.60194	3.83495	3.36893
cell 19_6	0	[378 264]	[373 303]	[0.5793480000000001]	20.6859	34.1805	30.7293	38.9248	88.8045	87.9398	72.1729	67.3008	62.8271	8	6	7	32	26	16	15	14	128	100	126	183	187	160	164	169	4546	4087	5177	11811	11696	9599	8951	8356	19.8024	17.803	22.551	51.4487	50.9478	41.8132	38.9906	36.3987	2.77444	3.61654	3.7218	3.57895
cell 19_7	0	[443 273]	[431 306]	[0.5270760000000001]	25.3068	29.7273	25.6446	25.157	50.5207	32.9669	24.3554	32.9174	61.3554	5	5	5	8	5	6	8	12	74	62	53	140	93	64	69	153	3597	3103	3044	6113	3989	2947	3983	7424	15.6685	13.5167	13.2597	26.6282	17.3761	12.8371	17.3499	32.3389	3.45455	3.54545	3.80165	4.02479
cell 20_1	0	[105 280]	[ 97 250]	[0.8015040000000001]	0.256732	31.4946	32.125	29.4728	32.1522	25.8152	21.6196	21.8424	17.6304	7	2	7	4	6	6	4	4	81	91	89	78	74	82	72	41	5795	5911	5423	5916	4750	3978	4019	3244	25.243	25.7483	23.6226	25.7701	20.691	17.3282	17.5068	14.1309	4.91304	4.83696	5.09239	4.82065
cell 20_2	0	[136 273]	[129 239]	[0.7492320000000001]	2.32141	45.3256	40.2907	37.8895	44.5465	36.407	33.593	27.5291	24.8895	7	6	2	6	6	6	6	4	125	106	101	105	89	116	72	75	7796	6930	6517	7662	6262	5778	4735	4281	33.9594	30.1871	28.3881	33.3757	27.2773	25.169	20.6257	18.648	4.80233	4.54651	4.86047	4.68605
cell 20_3	0	[153 268]	[146 237]	[0.9191160000000002]	3.6336	50.2654	51.1706	45.6825	65.7583	47.4787	37.4976	33.8436	31.7915	9	8	8	16	7	5	6	5	107	133	125	136	111	88	86	93	10606	10797	9639	13875	10018	7912	7141	6708	46.1997	47.0317	41.9875	60.4395	43.6384	34.4647	31.1062	29.22	4.72986	4.45024	4.35071	4.77251
cell 20_4	0	[199 252]	[184 215]	[0.9321840000000001]	6.93656	34.0981	29.4486	28.4065	35.3832	30.5187	36.9346	25.0234	21.3832	3	4	3	6	6	7	4	4	89	95	70	101	91	72	77	54	7297	6302	6079	7572	6531	7904	5355	4576	31.7857	27.4515	26.4801	32.9836	28.449	34.4298	23.3264	19.9331	5.07009	4.46262	3.95327	4.35514
cell 20_5	0	[267 273]	[272 306]	[0.5749920000000001]	10.8981	26.6894	27.8561	30.8788	57.0833	37.5455	31.2652	24.9242	26.2576	7	5	6	11	7	10	6	7	77	60	94	131	93	64	81	67	3523	3677	4076	7535	4956	4127	3290	3466	15.3462	16.017	17.7551	32.8225	21.5883	17.9772	14.3312	15.0979	3.77273	4.35606	4.56818	4.74242
cell 20_6	0	[304 236]	[297 202]	[0.9583200000000001]	13.7638	25.8182	29.0227	28.6409	30.1045	26.8955	21.7227	19.1091	17.8045	5	6	6	5	2	3	3	1	67	82	78	81	86	71	63	66	5680	6385	6301	6623	5917	4779	4204	3917	24.7421	27.8131	27.4472	28.8498	25.7745	20.8173	18.3126	17.0625	3.65	3.81818	4.02727	4.21818
cell 20_7	0	[408 275]	[398 299]	[0.8450640000000001]	20.8425	43.7938	43.1186	37.6443	50.7423	49.6753	33.9175	28.7165	31.3454	9	8	6	9	11	6	5	6	112	98	110	108	119	100	78	71	8496	8365	7303	9844	9637	6580	5571	6081	37.0086	36.4379	31.8119	42.8805	41.9788	28.6625	24.2673	26.4888	5.43299	5.28866	4.94845	5.02577
cell 21_1	0	[ 60 233]	[145.25078186 272.41365473]	[0.6403320000000001]	0.971071	48.2721	41.8367	43.5986	59.5918	50.2177	51.4762	42.4422	50.4898	10	8	8	12	11	14	11	8	124	112	98	168	110	131	89	120	7096	6150	6409	8760	7382	7567	6239	7422	30.9102	26.7894	27.9176	38.1586	32.156	32.9619	27.1771	32.3302	6.70068	6.57143	5.71429	6.60544
cell 21_2	0	[168 255]	[190.90792256 297.95069954]	[0.6534000000000001]	8.12335	73.3067	63.74	65.2067	69.9733	67.52	62.9667	81.1333	76.9933	15	11	8	13	11	10	18	18	167	141	147	193	154	190	175	151	10996	9561	9781	10496	10128	9445	12170	11549	47.8986	41.6477	42.606	45.7206	44.1176	41.1424	53.0125	50.3074	5.75168	5.88591	5.97987	6.73154
cell 21_3	0	[183 236]	[190.90792256 297.95069954]	[0.5837040000000001]	8.81775	62.9254	50.5075	60.791	66.0149	53.2015	44.4627	64.6866	50.5149	11	8	11	11	10	15	12	11	185	128	151	160	131	118	131	101	8432	6768	8146	8846	7129	5958	8668	6769	36.7298	29.4814	35.484	38.5332	31.0539	25.953	37.7578	29.4858	5.83582	5.83582	5.98507	6.82836
cell 21_4	0	[194 261]	[190.90792256 297.95069954]	[0.683892]	9.83903	63.465	30.5096	44.2675	39.6879	66.9682	55.3439	39.1592	53.5924	12	4	8	5	9	6	6	7	146	94	110	107	166	138	108	147	9964	4790	6950	6231	10514	8689	6148	8414	43.4032	20.8652	30.2742	27.1422	45.799	37.8493	26.7807	36.6514	5.84277	5.72956	5.76101	6.67925
cell 21_5	0	[235 266]	[190.90792256 297.95069954]	[0.5662800000000001]	12.2248	30.4385	24.4154	30.4615	29.2231	29.3923	26.1462	38.1462	34.2615	5	4	7	4	7	6	9	10	89	76	78	77	87	60	82	86	3957	3174	3960	3799	3821	3399	4959	4454	17.2367	13.8259	17.2498	16.5484	16.6443	14.806	21.6014	19.4016	5.83594	5.82812	5.71094	6.46875
cell 21_6	0	[361 255]	[190.90792256 297.95069954]	[0.9060480000000001]	20.6165	57.3125	38.2933	39.976	38.524	49.75	51.0433	61.0625	54.0769	9	4	6	6	9	8	11	9	140	141	102	107	123	131	161	144	11921	7965	8315	8013	10348	10617	12701	11248	51.9279	34.6955	36.2201	34.9046	45.0759	46.2477	55.3256	48.9963	5.90952	5.91429	5.92857	6.55714
cell 21_7	0	[394 260]	[190.90792256 297.95069954]	[1.02366]	23.2095	31.783	33.9064	30.5489	39.1532	41.4511	43.6894	56.9489	51.7319	5	6	5	8	10	5	11	7	73	82	100	125	100	121	171	132	7469	7968	7179	9201	9741	10267	13383	12157	32.535	34.7086	31.2717	40.0796	42.4318	44.7231	58.2963	52.9559	5.79149	5.85532	5.7617	6.43404
cell 22_1	0	[244 271]	[238 296]	[0.7579440000000001]	0.92092	36.908	34.477	32.2011	77.046	48	51.0632	40.7471	48.5057	9	7	7	16	10	8	9	8	88	87	82	160	122	131	105	141	6422	5999	5603	13406	8352	8885	7090	8440	27.9742	26.1316	24.4067	58.3965	36.3813	38.7031	30.884	36.7646	5.04598	5.7931	5.74713	6.25862
cell 22_2	0	[289 218]	[289 150]	[0.753588]	3.79221	33.526	34.1676	34.5029	95.7052	48.6763	43.526	47.3179	52.2312	2	1	4	9	6	7	4	8	110	124	128	236	191	140	165	208	5800	5911	5969	16557	8421	7530	8186	9036	25.2648	25.7483	26.001	72.1223	36.6819	32.8007	35.6582	39.3608	4.69364	4.58382	4.25434	4.68208
cell 22_3	0	[302 260]	[298.81921837 295.27407219]	[0.6534000000000001]	4.65021	50.7933	41.3067	48.0733	89.0533	62	64.6067	72.1133	72.4067	5	6	8	15	11	13	18	15	155	133	124	192	160	169	182	178	7619	6196	7211	13358	9300	9691	10817	10861	33.1884	26.9898	31.4111	58.1874	40.5108	42.214	47.1189	47.3105	4.53947	4.76316	4.52632	5.09211
cell 22_4	0	[331 267]	[334.43264293 296.75796488]	[0.60984]	6.68155	33.4643	28.2214	30.5214	75.0714	39.6286	32.95	36.6786	34.5357	6	6	4	10	5	5	8	6	103	92	126	210	131	104	96	90	4685	3951	4273	10510	5548	4613	5135	4835	20.4079	17.2106	18.6132	45.7816	24.1671	20.0942	22.3681	21.0613	4.62857	5.12143	4.12143	5.37857
cell 22_5	0	[371 284]	[378.94942362 310.11299909]	[0.8537760000000001]	9.25993	39.3622	36.5969	39.0867	50.8878	48.6837	35.2245	42.8469	39.3418	3	6	7	8	7	6	7	7	117	103	135	132	184	120	128	164	7715	7173	7661	9974	9542	6904	8398	7711	33.6065	31.2456	33.3713	43.4467	41.565	30.0738	36.5817	33.5891	3.89848	4.37563	4.06091	4.9797
cell 22_6	0	[399 235]	[387 188]	[0.5749920000000001]	11.5385	52.4015	52.8182	40.9697	68.9242	48.2045	49.6667	54.0909	49.4167	9	13	5	13	15	11	8	10	150	131	111	166	129	111	133	123	6917	6972	5408	9098	6363	6556	7140	6523	30.1305	30.37	23.5572	39.6309	27.7172	28.5579	31.1018	28.4142	3.12879	3.59848	3.30303	3.19697
cell 22_7	0	[424 277]	[430.14372142 306.40326737]	[0.45738000000000006]	12.79	16.7048	26.1524	29.1143	38.2571	32.4381	27.7524	29.6	30.1905	3	9	5	6	11	8	9	5	41	68	80	93	80	83	76	87	1754	2746	3057	4017	3406	2914	3108	3170	7.64042	11.9616	13.3163	17.4981	14.8365	12.6934	13.5384	13.8085	4.93396	5.33019	5.23585	5.16981
cell 23_1	0	[160 273]	[166 307]	[0.47044800000000003]	0.91021	41.0463	60.3704	53.9907	79.1204	53.6389	61.8981	47.3796	61.5278	5	15	12	24	14	10	6	10	123	154	123	157	149	164	110	140	4433	6520	5831	8545	5793	6685	5117	6645	19.3101	28.4011	25.3998	37.222	25.2343	29.1199	22.2897	28.9456	2.39815	3.35185	3.14815	4.15741
cell 23_2	0	[176 262]	[185 286]	[0.8319960000000001]	1.94646	51.5288	49.2408	48.3822	137.545	71.3874	73.267	63.6178	70.1832	5	7	6	30	15	11	11	8	147	131	138	248	228	188	183	184	9842	9405	9241	26271	13635	13994	12151	13405	42.8718	40.9682	40.2538	114.436	59.3941	60.9579	52.9298	58.3922	3.96335	5.51832	5.05759	6.79581
cell 23_3	0	[221 229]	[228 194]	[0.5227200000000001]	5.07582	38.925	33.775	35.3833	69.2333	43.5667	50.55	40.3083	45.575	7	9	5	13	8	10	7	7	108	83	94	177	109	116	85	97	4671	4053	4246	8308	5228	6066	4837	5469	20.3469	17.6549	18.4956	36.1896	22.7732	26.4235	21.07	23.823	4.25	5.03333	5.125	5.13333
cell 23_4	0	[259 232]	[253 212]	[0.5967720000000001]	8.08008	46.2044	49.1168	45.0292	54.3942	45.562	40.9562	47.3723	46.2993	8	12	5	7	6	6	6	8	109	115	121	142	119	90	121	126	6330	6729	6169	7452	6242	5611	6490	6343	27.5735	29.3115	26.8722	32.4609	27.1902	24.4415	28.2704	27.6301	4.48905	5.37226	4.06569	4.70803
cell 23_5	0	[318 227]	[324 199]	[0.7274520000000001]	11.6292	37.7844	36.1317	34.1796	88.1018	43.2635	53.5329	56.9162	50.3353	3	5	5	14	5	1	3	5	116	120	99	188	116	176	154	162	6310	6034	5708	14713	7225	8940	9505	8406	27.4864	26.2841	24.864	64.0898	31.4721	38.9426	41.4038	36.6165	9.23353	10.9102	11.2994	11.6407
cell 23_6	0	[451 289]	[451 357]	[0.5619240000000001]	20.6602	30.969	29.3643	29.5349	50.1938	28.8372	30.6977	26.155	41.2946	6	6	2	6	4	4	5	8	81	77	101	127	91	114	78	124	3995	3788	3810	6475	3720	3960	3374	5327	17.4022	16.5005	16.5964	28.2051	16.2043	17.2498	14.6971	23.2044	2.4031	3.1938	3.17829	5.75194
cell 23_7	0	[474 258]	[485 275]	[0.5270760000000001]	21.901	26.9421	25.7934	28.5785	59.9669	39.1488	40.9339	35.2149	42.562	6	7	7	17	7	6	9	7	71	64	59	105	107	91	90	122	3260	3121	3458	7256	4737	4953	4261	5150	14.2006	13.5951	15.063	31.6071	20.6344	21.5753	18.5609	22.4334	17.6694	11.1074	5.47934	6.72727
cell 24_1	0	[ 67 230]	[ 66.26574218 201.60622162]	[0.7797240000000001]	1.04311	71.5922	89.0223	84.0894	93.1397	76.2849	72.8156	52.4581	68.3128	6	21	11	13	10	9	5	9	198	167	208	210	176	214	195	210	12815	15935	15052	16672	13655	13034	9390	12228	55.8221	69.4129	65.5665	72.6232	59.4812	56.7761	40.9028	53.2652	3.16111	4.13333	3.89444	4.71667
cell 24_2	0	[ 95 246]	[ 95.36391884 196.10116117]	[0.627264]	3.36445	75.5486	73.6875	71.1806	54.0069	56.625	78.6458	93.5069	91.2083	11	12	10	10	12	18	16	11	200	177	196	151	172	212	194	224	10879	10611	10250	7777	8154	11325	13465	13134	47.3889	46.2215	44.649	33.8766	35.5188	49.3317	58.6535	57.2117	1.98601	2.59441	2.4965	2.70629
cell 24_3	0	[115 252]	[118.17059784 188.2367891 ]	[0.47044800000000003]	4.36779	70.5648	87.1111	92.2963	90.787	110.611	96.2685	101.657	96.25	14	15	21	15	21	12	18	29	187	216	206	181	213	255	232	210	7621	9408	9968	9805	11946	10397	10979	10395	33.1971	40.9812	43.4206	42.7106	52.0368	45.2893	47.8245	45.2806	2.05556	2.18519	2.37037	2.17593
cell 24_4	0	[143 273]	[141 303]	[0.41382]	6.31799	54.2421	56.9579	66.9895	97.4842	82.9368	78.0211	88.0421	99.2105	9	5	11	17	11	12	22	34	130	147	177	183	159	173	182	165	5153	5411	6364	9261	7879	7412	8364	9425	22.4465	23.5703	27.7216	40.3409	34.3209	32.2867	36.4336	41.0553	2.92632	3.10526	3.51579	3.14737
cell 24_5	0	[284 268]	[287 296]	[0.7492320000000001]	15.4661	81.6047	72.593	70.8198	90.5058	56.4535	42.6628	47.0698	54.8488	11	13	10	8	8	6	6	4	175	219	171	201	129	128	138	140	14036	12486	12181	15567	9710	7338	8096	9434	61.1408	54.389	53.0604	67.8099	42.2968	31.9643	35.2662	41.0945	3.32558	3.5814	3.63372	3.28488
cell 24_6	0	[317 246]	[322.64427167 218.12140297]	[0.5096520000000001]	17.6407	116.333	103.222	96.5385	106.205	83.9316	99.9487	125.12	104.043	23	13	17	23	16	18	35	15	242	232	207	230	191	202	209	215	13611	12077	11295	12426	9820	11694	14639	12173	59.2895	52.6074	49.201	54.1277	42.7759	50.9391	63.7675	53.0256	3.76271	4.26271	4.09322	4.25424
cell 24_7	0	[384 275]	[377 302]	[0.5445000000000001]	22.4851	76.512	74.872	62.008	73.528	70.32	64.576	63.056	58.808	14	12	11	12	11	6	11	11	174	160	140	192	154	168	133	123	9564	9359	7751	9191	8790	8072	7882	7351	41.6608	40.7678	33.7634	40.036	38.2892	35.1616	34.334	32.021	3.712	4.32	3.944	3.688
cell 25_1	0	[129 253]	[125 236]	[0.5837040000000001]	1.04446	54.5224	29.1194	44.9925	42.5821	42.4478	34.0821	42.7463	26.6791	15	6	7	7	10	8	9	4	111	81	103	125	110	125	109	72	7306	3902	6029	5706	5688	4567	5728	3575	31.8249	16.9971	26.2623	24.8553	24.7769	19.8939	24.9512	15.5727	6.72388	5.83582	6.5	6.60448
cell 25_2	0	[262 278]	[256.26206495 317.28456108]	[0.622908]	10.2974	29.7622	28.0699	25.3007	27.2867	27.2028	15.6713	26.7273	18.4685	7	3	5	3	4	2	5	4	99	84	80	87	75	47	91	55	4256	4014	3618	3902	3890	2241	3822	2641	18.5391	17.485	15.76	16.9971	16.9448	9.7618	16.6486	11.5042	3.8662	2.92958	3.40845	2.76056
cell 25_3	0	[305 269]	[309.12511933 302.72806785]	[0.47480400000000006]	12.7667	36.4954	35.1193	33.5138	38.3211	51.8624	40.5872	36.3394	31.9266	9	10	3	8	13	4	7	6	89	129	85	84	119	114	86	82	3978	3828	3653	4177	5653	4424	3961	3480	17.3282	16.6748	15.9125	18.195	24.6245	19.2709	17.2541	15.1589	3.85185	3.12037	3.56481	3.64815
cell 25_4	0	[319 249]	[323.68161257 219.98589577]	[0.37026000000000003]	13.8581	41.2353	33.3176	38.2706	35.1294	53.7059	43.9294	24.5882	39.7176	10	4	3	6	11	6	4	4	83	121	99	98	116	148	127	127	3505	2832	3253	2986	4565	3734	2090	3376	15.2678	12.3362	14.1701	13.007	19.8851	16.2653	9.10404	14.7059	5.08434	3.79518	3.6747	4.53012
cell 25_5	0	[423 218]	[423 170]	[0.5793480000000001]	20.703	36.2105	34.188	36.015	35.6541	32.4812	35.9624	36.2707	40.5188	5	7	7	3	4	6	5	10	114	91	93	125	92	117	134	96	4816	4547	4790	4742	4320	4783	4824	5389	20.9785	19.8067	20.8652	20.6562	18.8179	20.8347	21.0133	23.4745	2.78947	2.08271	1.88722	1.82707
cell 25_6	0	[447 236]	[451.6255268 303.49419907]	[0.701316]	22.287	44.6335	44.5404	44.3602	35.7391	36.1491	33.677	31.6025	33.0932	9	7	7	6	6	3	1	4	117	162	126	98	99	103	96	94	7186	7171	7142	5754	5820	5422	5088	5328	31.3022	31.2369	31.1106	25.0644	25.3519	23.6182	22.1633	23.2088	3.08696	2.18012	2.51553	2.86335
cell 25_7	0	[487 232]	[487 212]	[0.5793480000000001]	24.927	32.812	25.2105	25.3835	37.391	25.3008	19.9774	19.5714	26.812	6	5	5	3	3	1	2	3	91	65	73	102	112	60	52	93	4364	3353	3376	4973	3365	2657	2603	3566	19.0096	14.6057	14.7059	21.6624	14.6579	11.5739	11.3387	15.5335	4.82707	4.68421	4.98496	5.90977
[truncated: 4 more columns]

## Sheet: 7 Spine distributed
	type	location	bgloc	area	distance	Timestep 1 (mean)	Timestep 2 (mean)	Timestep 3 (mean)	Timestep 4 (mean)	Timestep 5 (mean)	Timestep 6 (mean)	Timestep 7 (mean)	Timestep 8 (mean)	Timestep 1 (min)	Timestep 2 (min)	Timestep 3 (min)	Timestep 4 (min)	Timestep 5 (min)	Timestep 6 (min)	Timestep 7 (min)	Timestep 8 (min)	Timestep 1 (max)	Timestep 2 (max)	Timestep 3 (max)	Timestep 4 (max)	Timestep 5 (max)	Timestep 6 (max)	Timestep 7 (max)	Timestep 8 (max)	Timestep 1 (RawIntDen)	Timestep 2 (RawIntDen)	Timestep 3 (RawIntDen)	Timestep 4 (RawIntDen)	Timestep 5 (RawIntDen)	Timestep 6 (RawIntDen)	Timestep 7 (RawIntDen)	Timestep 8 (RawIntDen)	Timestep 1 (IntDen)	Timestep 2 (IntDen)	Timestep 3 (IntDen)	Timestep 4 (IntDen)	Timestep 5 (IntDen)	Timestep 6 (IntDen)	Timestep 7 (IntDen)	Timestep 8 (IntDen)	Timestep 1 (bg mean)	Timestep 2 (bg mean)	Timestep 3 (bg mean)	Timestep 4 (bg mean)
cell 1_1	0	[894 198]	[922 166]	[1.493659741130204]	56.2438	74.2887	68.6392	63.6598	87.9485	66.5052	74.6082	87.0722	102.216	3	9	4	7	15	11	16	13	172	162	128	220	182	250	220	227	25555	23612	21899	30254	22878	25665	29953	35162	38170.9	35268.1	32709.6	45189.6	34171.6	38335.1	44739.3	52520.8	3.12791	5.13953	4.43895	4.25291
cell 1_2	0	[839 196]	[829 214]	[0.9943258160430718]	53.2629	51.3158	38.9579	48.5053	66.0105	46.9158	45.2526	50.7368	50.9579	10	9	12	13	5	7	7	11	110	123	164	152	119	110	105	96	11751	8921	11108	15116	10744	10363	11619	11669	11684.6	8870.74	11044.7	15030.6	10682.8	10304.1	11552.8	11603.1	8.17904	8.47598	8.99127	8.73362
cell 1_3	0	[761 208]	[767 253]	[1.9712834955613738]	47.4173	69.5021	65.3333	64.5063	70.2532	71.5063	78.3924	75.2068	72.9283	10	10	11	11	5	8	7	20	211	213	224	228	166	191	201	181	31554	29661	29286	31895	32464	35590	34144	33109	62201.8	58470.9	57730.8	62874	63995.5	70158.3	67307.2	65268.1	3.51101	4.32599	4.4141	4.20705
cell 1_4	0	[659 162]	[648 106]	[0.9943258160430718]	41.6132	31.8365	33.8654	27.9038	69.2115	49.1923	37.7115	37.5481	30.3846	4	3	5	6	7	5	7	2	84	90	65	145	124	119	93	73	7291	7755	6390	15849	11265	8636	8599	6958	7249.2	7711.17	6353.72	15759.5	11201.1	8586.94	8549.72	6918.6	7.08297	7.41048	8.92576	8.27074
cell 1_5	0	[638 230]	[662 264]	[1.827996369232023]	38.2577	41.7368	24.9684	40.3579	52.3158	43.0211	34.5263	49.8	45.3158	2	1	4	5	4	5	6	7	121	85	106	141	179	213	162	174	17571	10512	16991	22025	18112	14536	20966	19078	32120.1	19215.4	31058.9	40261.5	33108.4	26571	38325.4	34874.4	2.981	4.34679	4.68646	4.60808
cell 1_6	0	[210 187]	[198 156]	[2.2578577482200757]	10.0068	85.1368	91.8585	87.7689	132.679	104.033	138	148.104	191.165	4	5	4	8	12	16	19	15	248	255	238	255	248	255	255	255	44271	47766	45640	68993	54097	71760	77014	99406	99957.9	107850	103048	155777	122144	162024	173887	224444	5.26346	5.72308	6.13654	6.28077
cell 1_7	0	[160 253]	[181 295]	[1.2201115908650795]	5.20765	74.8125	70.4196	72.7946	78.2857	77.4286	86.8929	76.3393	79.4375	16	8	11	9	8	9	8	9	196	188	194	182	187	189	182	196	21022	19788	20455	21998	21757	24417	21451	22322	25649.6	24143.5	24957.7	26840.4	26546.5	29791.3	26173	27235.3	4.11388	4.27046	4.49466	4.22064
cell 2_1	0	[986 232]	[994 203]	[0.9539640000000001]	64.2675	28.2208	44.8247	33.6494	34.8961	42.9675	43.6623	57.7403	110.305	12	4	0	2	1	1	1	0	197	221	182	132	117	123	94	126	6180	9817	7369	7642	9410	9562	12645	24157	5895.83	9364.69	7029.96	7290.43	8976.7	9121.85	12063	23044.8	4.52511	4.6621	3.52055	4.27854
cell 2_2	0	[896 213]	[894 182]	[0.901692]	58.5677	83.6981	107.83	87.2264	150.667	82.1635	102.214	82.2516	68.5849	21	8	2	3	1	2	0	0	217	231	214	181	178	180	166	164	17326	22321	18056	31188	17008	21158	17026	14197	15622.3	20126.5	16280.8	28122	15335.8	19078.2	15352.3	12801.4	4.00483	4.77295	3.88889	4.72947
cell 2_3	0	[817 255]	[823 279]	[3.1145400000000003]	53.9503	40.5521	39.3438	41.5833	38.9792	55.2812	58.0208	58.5208	43.9271	2	3	6	8	8	9	7	8	135	168	153	131	139	159	133	141	28995	28131	29732	27870	39526	41485	41842	31408	90305.3	87614.4	92601.8	86802.6	123106	129206	130320	97821.1	6.16084	7.41259	8.0993	10.0797
cell 2_4	0	[675 236]	[667 263]	[2.6005320000000003]	43.7705	31.8582	35.9627	33	58.694	48.8582	45.8134	43.194	45.291	7	9	11	22	16	16	12	9	215	238	255	247	241	255	239	249	19019	21470	19701	35040	29168	27351	25787	27039	49460.4	55832.7	51233.1	91123.5	75853.2	71126.2	67059.5	70315.1	8.17114	8.22651	9.50503	13.5554
cell 2_5	0	[609 194]	[614 166]	[0.8363520000000001]	38.8883	87.6615	77.2077	84.9538	182.923	98.0538	88.7385	72.2462	66.7846	10	7	5	6	5	3	1	4	222	192	243	253	205	172	153	136	16831	14824	16311	35121	18826	17038	13871	12823	14076.7	12398	13641.9	29373.7	15745.4	14249.6	11601.3	10724.2	4.32292	4.3125	3.5	4.91667
cell 2_6	0	[405 222]	[435.71767217 254.11623048]	[2.1780000000000004]	27.4751	53.8922	43.4608	39.4804	42.9216	41.3235	45.2255	49.8235	40.9216	5	8	7	17	13	17	16	16	184	250	255	255	255	255	255	255	26946	21730	19740	21461	20662	22613	24912	20461	58688.6	47328.8	42994.1	46741.6	45001.3	49250.6	54257.8	44563.6	6.41483	7.1523	7.86573	8.82164
cell 2_7	0	[313 188]	[311 155]	[1.7031960000000002]	19.4091	56.5758	65.0545	68.897	111.115	77.4121	56.8606	50.1212	55.8242	9	8	10	10	5	6	5	4	179	219	197	235	188	139	98	160	22121	25436	26939	43446	30268	22232	19597	21827	37676.6	43323.1	45881.9	73997.1	51552.6	37866.3	33378.2	37176.1	5.86701	6.11765	5.07161	5.18926
cell 3_1	0	[ 57 197]	[ 58.56506109 163.97102846]	[1.6239207650659715]	1.58272	51.3423	70.349	59.349	55.5101	61.557	45.3221	46.557	41.7852	9	10	6	7	7	4	1	1	145	175	133	110	132	101	168	137	19202	26311	22197	20761	23022	16950	17412	15628	31182.5	42726.2	36045.4	33713.8	37386.4	27526.2	28276.3	25378.1	5.05615	5.74332	4.79947	4.30214
cell 3_2	0	[157 182]	[153 139]	[2.3273302943191463]	8.41506	53.9699	52.6391	51.2782	85.4662	47.7143	44.3008	43.8421	40.015	7	4	6	7	7	6	8	8	144	132	120	180	109	133	107	122	28928	28215	27485	45810	25575	23745	23499	21448	67324.7	65664.6	63966.9	106615	59521.1	55262.9	54690.8	49916.7	4.89739	4.54291	4.56903	4.45336
cell 3_3	0	[266 243]	[267 273]	[1.7368136524769748]	15.713	76.5985	76.7576	69.6061	84.9394	74.3182	62.7955	77.697	72.9394	8	7	6	6	7	4	5	6	208	177	182	196	176	137	194	185	30639	30703	27842	33976	29727	25118	31079	29176	53214.9	53325.4	48357.1	59009.6	51630.7	43625.6	53978.1	50672.9	6.4225	5.93	5.92	5.35
cell 3_4	0	[642 235]	[639 280]	[1.1549810788971882]	40.9141	36.9091	43.8687	38.8535	74.7172	69.3687	66.8687	80.8636	65.3889	6	5	7	11	9	9	12	20	124	107	124	185	149	162	171	143	9818	11669	10335	19875	18452	17787	21510	17393	11339.4	13477.6	11936.8	22955	21311.8	20543.7	24843.3	20089.1	10.4624	10.7594	11.1767	11.2895
cell 3_5	0	[737 238]	[733 273]	[2.344698430843916]	47.2221	30.8871	32.5081	40.5242	55.2823	50.7016	43.4677	42.2097	44.2742	7	8	6	4	4	7	7	6	178	151	147	155	151	172	155	206	16679	17554	21883	29852	27379	23473	22793	23908	39107.3	41159.7	51309.2	69994.9	64195.2	55036.1	53443.2	56057.2	7.07593	7.04074	6.32963	6.46481
cell 3_6	0	[813 240]	[823.82461436 269.80479647]	[0.933537338206374]	52.2536	48.75	39.102	38.3061	64.148	43.2194	42.3265	45.0816	51.0816	14	15	16	19	13	16	12	17	106	80	87	82	94	104	67	134	10481	8407	8236	13792	9292	9100	9693	10983	9784.64	7848.19	7688.44	12875.2	8674.59	8495.38	9048.36	10252.6	12.5187	14.6308	18.972	15.7804
cell 3_7	0	[883 276]	[888 368]	[4.359402267717207]	56.6074	30.0532	31.5106	36.1755	38.4362	34.2819	40.4309	38	44.1064	2	4	3	4	0	2	2	5	119	98	97	99	108	100	112	111	30173	31637	36320	38590	34419	40593	38152	44283	131538	137917	158335	168229	150046	176959	166320	193047	2.75996	2.39542	2.44422	2.19622
cell 4_1	0	[770 207]	[982 192]	[1.0247200549614108]	50.7486	46.2925	63.5755	47.434	48.566	50.3585	62.1415	56.0377	54.9151	9	12	5	4	8	9	7	6	137	165	123	119	136	148	146	122	10925	15004	11194	11462	11885	14665	13225	12960	11195.1	15374.7	11471.1	11744.9	12178.4	15027.9	13551.8	13280.3	5.52966	6.35169	6.24153	5.79237
cell 4_2	0	[861 197]	[868.94977602 140.93029028]	[1.2374797273898392]	56.6504	56	49.287	58.0348	51.287	52.2174	45.7304	47.9739	50.4696	7	8	7	6	7	5	6	6	116	155	132	102	128	102	108	88	15960	14047	16540	14617	14882	13033	13673	14384	19750.2	17382.6	20467.8	18088	18416.1	16128.3	16919.5	17799.7	6.54035	6.93684	6.77193	7.25614
cell 4_3	0	[706 163]	[811 268]	[1.8627326422815476]	46.5902	41.2323	43.1313	50.5152	45.0101	114.99	43.9798	41.8081	58.596	5	8	9	10	18	8	6	9	128	173	144	190	237	148	148	135	17689	18503	21671	19309	49331	18867	17936	25138	32949.3	34466.8	40367.3	35968.1	91889.8	35144.8	33409.4	46824.8	3.57576	4.33333	3.91375	3.98135
cell 4_4	0	[632 162]	[655 252]	[1.1159027717164516]	41.6788	39.1508	32.0079	30.1667	78.9444	35.0238	47.5556	47.1746	44.2063	7	8	7	11	9	9	7	6	101	85	83	156	96	151	126	111	10062	8226	7753	20289	9001	12222	12124	11361	11227.9	9179.46	8651.41	22640.2	10044.4	13638.3	13529.1	12677.8	5.71984	6.10117	5.87938	5.99611
cell 4_5	0	[562 160]	[635.34536322 117.3256632 ]	[1.1810332836843378]	37.008	56.8099	50.9296	54.3662	75.8662	54.1901	54.0493	52.3944	42.7958	10	7	6	10	6	4	3	5	145	149	146	158	161	185	153	166	15452	13853	14788	20636	14740	14701	14251	11640	18249.7	16360.7	17464.7	24371.3	17408.1	17362.9	16831.2	13747.8	7.91791	9.85448	9.50746	9.76866
cell 4_6	0	[518 210]	[418.02000357 253.25575706]	[1.710761447689813]	34.0484	80.2946	59.9225	65.3798	69.3023	49.7132	54.9225	54.2713	72.6512	7	6	6	6	7	5	4	5	185	194	216	249	230	229	236	214	31636	23609	25760	27305	19587	21639	21383	28625	54121.8	40390.1	44068.6	46712.5	33508.7	37019.9	36581	48969.8	9.733	9.54408	9.17632	9.63224
cell 4_7	0	[428 200]	[435.92696204 53.83735589]	[2.6573248882897604]	28.0573	76.2583	109.108	112.942	106.308	130.542	144.942	12.3417	11.6583	1	6	6	5	6	7	5	11	236	255	255	255	255	255	255	255	46670	66774	69120	65061	79892	88704	7553	7135	124018	177441	183675	172887	212298	235716	20071	18959.7	7.37971	7.04092	6.83797	7.15876
cell 5_1	0	[205 260]	[212 278]	[1.036728]	1.15219	86.8824	109.273	126.861	148.613	131.626	98.437	108.185	108.445	13	16	14	32	36	10	10	12	201	255	242	255	255	251	255	249	20678	26007	30193	35370	31327	23428	25748	25810	21437.5	26962.2	31301.9	36669.1	32477.6	24288.5	26693.7	26757.9	11.1471	12.2101	12.1639	14.0672
cell 5_2	0	[270 242]	[274.5601195 279.34836851]	[1.5289560000000002]	5.67306	43.3219	54.6011	51.661	71.2108	71.7265	57.3219	52.4359	45.1026	0	3	2	1	11	8	6	3	161	157	137	185	179	174	150	213	15206	19165	18133	24995	25176	20120	18405	15831	23249.3	29302.4	27724.6	38216.3	38493	30762.6	28140.4	24204.9	4.8477	5.22126	5.46839	5.97989
cell 5_3	0	[334 196]	[319 170]	[0.7840800000000001]	10.8585	18.9056	25.3111	25.3111	26.8722	37.0111	22.5	23.1444	23.8222	5	6	6	7	7	0	7	4	51	59	73	103	123	88	58	85	3403	4556	4556	4837	6662	4050	4166	4288	2668.22	3572.27	3572.27	3792.59	5223.54	3175.52	3266.48	3362.14	3.36667	4.51667	3.39444	4.19444
cell 5_4	0	[411 154]	[385.61229188 134.00067231]	[1.1543400000000001]	16.7344	45.483	49.9623	54.8792	54.6943	53.2679	78.1434	63.2906	64.1698	6	9	12	11	6	21	8	12	201	147	162	172	160	157	162	184	12053	13240	14543	14494	14116	20708	16772	17005	13913.3	15283.5	16787.6	16731	16294.7	23904.1	19360.6	19629.6	4.05303	5.05303	4.2803	5.21591
cell 5_5	0	[560 95]	[541.57526926 75.20834576]	[1.1499840000000001]	26.9887	43.1212	48.3674	42.8485	45.1098	50.7121	59.1932	70.053	68.7273	5	10	5	9	8	10	9	7	134	130	132	159	142	131	216	214	11384	12769	11312	11909	13388	15627	18494	18144	13091.4	14684.1	13008.6	13695.2	15396	17970.8	21267.8	20865.3	8.81413	9.3829	9.99257	9.78439
cell 5_6	0	[693 165]	[700 146]	[0.6926040000000001]	36.7636	53.1132	43.7484	44.3396	41.8491	48.7484	104.761	116.465	107.83	14	15	11	9	11	16	27	19	127	133	144	132	175	238	252	245	8445	6956	7050	6654	7751	16657	18518	17145	5849.04	4817.75	4882.86	4608.59	5368.37	11536.7	12825.6	11874.7	8.53459	8.13836	7.54088	8.01258
cell 5_7	0	[788 199]	[793.07577729 172.37899659]	[1.4897520000000002]	43.5527	60.9561	54.076	50.769	55	55.3216	53.0556	49.576	46.9971	2	3	5	7	13	4	8	8	182	152	135	137	143	152	149	139	20847	18494	17363	18810	18920	18145	16955	16073	31056.9	27551.5	25866.6	28022.2	28186.1	27031.5	25258.7	23944.8	4.84118	4.96765	4.44118	5.29118
cell 6_1	0	[ 41 181]	[ 30 163]	[0.6141960000000001]	2.37002	155.1	95.9375	60.0625	45.4125	34.475	49.9625	42.3875	34.2625	14	8	8	7	11	11	7	7	250	255	241	239	226	236	198	234	21869	13527	8469	6403	4861	7045	5977	4831	13431.9	8308.34	5201.51	3932.8	2985.59	4326.83	3670.83	2967.19	7.4539	9.05674	9.08511	8.80851
cell 6_2	0	[203 160]	[205 129]	[0.6403320000000001]	12.8729	72.6398	92.9689	99.0807	92.8944	71.528	56.0559	40.4845	45.3851	24	18	49	30	6	6	4	5	237	234	247	213	145	182	155	206	10678	13666	14565	13655	10515	8240	5951	6672	6837.49	8751.06	9326.35	8744.04	6732.84	5276.47	3810.75	4272.04	4.29252	5.2517	5.96599	5.72789
cell 6_3	0	[291 204]	[285 242]	[0.9757440000000002]	18.9741	73.6358	67.9139	87.1656	103.113	110.159	114.589	100.735	108.146	11	14	12	14	15	14	9	11	222	248	249	244	247	246	251	249	16494	15213	19525	23097	24676	25668	22565	24225	16094.3	14843.7	19051.5	22537	24077.1	25045.4	22017.3	23637	2.55804	5.27679	5.33482	6.97768
cell 6_4	0	[431 187]	[433.93841409 167.59924028]	[0.5575680000000001]	28.0261	47.9479	57.7604	64.5938	91.0729	56.8229	63.0104	48.5208	58.6562	15	14	14	14	17	17	17	20	137	154	153	199	130	148	138	167	6137	7393	8268	11657	7273	8065	6211	7508	3421.98	4122.29	4609.97	6499.76	4055.38	4496.97	3462.87	4186.22	6.93651	9.16667	8.45238	9.4127
cell 6_5	0	[577 213]	[578 199]	[0.47480400000000006]	37.8267	76.3152	65.5109	79.7391	74.1413	71.8152	55.3804	66.2391	63.2283	16	10	13	7	9	13	12	12	197	172	178	146	165	165	152	211	8318	7141	8692	8081	7828	6036	7220	6892	3949.59	3390.43	4126.79	3837.08	3716.7	2866.14	3428.12	3272.29	10.5688	12.422	11.422	11.367
cell 6_6	0	[692 254]	[692 290]	[1.2066120000000002]	46.3531	93.3091	77.9545	78.2	101.75	114.923	113.918	86.6409	112.995	30	22	11	13	16	11	7	10	231	227	250	219	251	255	236	236	25847	21593	21661	28185	31834	31555	24000	31300	31186.8	26054.9	26136.9	34008.1	38410.8	38075	28958.1	37766.6	3.28881	7.32491	7.99278	8.1083
cell 6_7	0	[799 210]	[798 180]	[0.901692]	52.6901	38.4322	50.2797	52.2627	57.6525	71.7119	76.3814	86.0593	98.7966	20	21	14	16	19	17	26	26	229	255	255	255	255	255	255	255	7955	10408	10818	11934	14844	15811	17814	20451	7173.38	9384.71	9754.85	10760.9	13385	14256.6	16063	18440.4	4.56522	7.26087	13.7681	13.8068
cell 7_1	0	[ 52 121]	[ 45.10581732 188.38375312]	[0.6926040000000001]	0.523661	66.6101	52.7799	62.0314	66.8805	60.1635	66.2013	65.5157	76.3962	18	18	17	16	19	21	26	26	183	192	182	213	174	200	154	196	10591	8392	9863	10634	9566	10526	10417	12147	7335.37	5812.33	6831.15	7365.15	6625.45	7290.35	7214.86	8413.06	8.19497	8.28302	9.13208	9.74843
cell 7_2	0	[132 193]	[158.77995694 175.66496827]	[0.570636]	6.51326	78.5267	66.6794	75.7481	116.756	83.6183	86.5115	100.122	94.3893	10	9	15	22	11	12	14	10	211	194	181	234	238	220	255	255	10287	8735	9923	15295	10954	11333	13116	12365	5870.13	4984.51	5662.42	8727.88	6250.75	6467.02	7484.46	7055.91	11.8217	12.0388	12.2791	13.6977
cell 7_3	0	[308 242]	[305.84090679 211.43655067]	[0.7100280000000001]	19.0061	50.227	35.5276	52.7914	36.4479	50.9571	51.7055	55.1104	59.9141	9	9	13	10	12	7	10	10	171	106	156	99	114	132	162	187	8187	5791	8605	5941	8306	8428	8983	9766	5813	4111.77	6109.79	4218.28	5897.49	5984.12	6378.18	6934.13	9.425	9.975	10.5188	10.5938
cell 7_4	0	[408 246]	[407.59118561 271.85077871]	[0.7797240000000001]	25.6808	57.2961	84.5531	72.3184	126.106	87.6872	83.8547	85.8994	63.4804	6	12	7	17	17	11	10	8	188	194	202	239	198	170	221	174	10256	15135	12945	22573	15696	15010	15376	11363	7996.85	11801.1	10093.5	17600.7	12238.5	11703.7	11989	8860	5.98844	6.22543	6.66474	7.33526
cell 7_5	0	[522 266]	[514.9059328 290.13403194]	[0.9321840000000001]	33.4341	68.4953	70.6262	66.9486	101.402	139.346	128.173	123.593	96.0093	9	10	9	8	17	13	15	8	196	242	230	239	255	255	255	248	14658	15114	14327	21700	29820	27429	26449	20546	13664	14089	13355.4	20228.4	27797.7	25568.9	24655.3	19152.7	5.39815	5.61111	6.31481	7.31481
cell 7_6	0	[844 270]	[848 293]	[1.3721400000000001]	54.4288	50.2032	70.419	59.0921	94.4095	89.9841	95.1651	85.8603	77.8222	5	9	7	8	16	10	12	9	167	197	170	212	201	209	207	196	15814	22182	18614	29739	28345	29977	27046	24514	21699	30436.8	25541	40806.1	38893.3	41132.6	37110.9	33636.6	6.56825	7.37778	7.31429	8.66667
cell 7_7	0	[958 239]	[963 268]	[1.5942960000000002]	62.2724	55.9071	60.3907	64.5328	84.8361	105.735	121.68	127.601	115.342	5	7	8	9	15	30	33	18	163	205	174	234	255	255	242	255	20462	22103	23619	31050	38699	44535	46702	42215	32622.5	35238.7	37655.7	49502.9	61697.7	71002	74456.8	67303.2	5.89071	5.48634	6.69945	6.84699
cell 8_1	0	[112 210]	[107 188]	[0.6664680000000001]	6.67698	60.3298	70.8191	61.6489	82.1277	45.8298	48.6702	33.1383	29.6383	13	10	13	12	4	5	2	1	188	162	152	187	116	111	42	48	9230	10835	9432	12566	7012	7447	5070	4535	6151.8	7221.4	6286.32	8374.52	4673.25	4962.88	3379.1	3022.21	7.20915	7.40523	6.96732	7.04575
cell 8_2	0	[304 180]	[299 155]	[0.8581320000000001]	19.5207	95.1402	129.43	128.449	105.383	92.6075	88.5234	111.28	99.9065	13	16	19	11	11	8	6	3	232	255	255	240	205	193	236	202	18743	25498	25304	20760	18244	17439	21922	19682	16083.6	21880.4	21714.5	17815.2	15655.5	14965.1	18812.2	16889.4	5.27919	6.11675	5.75635	6.44162
cell 8_3	0	[448 206]	[445.90117733 233.83469285]	[3.3802560000000006]	28.9239	105.113	100.689	113.962	85.8302	86.0755	77.1604	75.8302	69.7642	4	5	4	8	7	7	14	9	239	253	242	255	250	235	247	242	81568	78134	88435	66604	66795	59876	58844	54137	275720	264114	298932	225139	225783	202398	198909	182997	7.57827	7.55369	7.62484	8.85252
cell 8_4	0	[640 237]	[635 263]	[3.3454080000000004]	41.8251	53.8	88.7917	85.325	104.308	110.458	106.458	94.9583	98.8083	5	7	10	10	10	9	9	8	232	250	253	255	244	255	246	246	41318	68192	65530	80109	84832	81760	72928	75885	138227	228130	219223	267997	283798	273521	243974	253866	7.26823	8.59635	8.70312	10.0456
cell 8_5	0	[750 247]	[748 271]	[3.6372600000000004]	49.048	113.21	103	99.97	110.78	92.55	93.2	114.76	91.78	6	8	8	7	8	11	13	10	236	244	213	244	241	239	255	253	94530	86005	83475	92501	77279	77822	95825	76636	343831	312823	303620	336451	281085	283059	348539	278746	6.79641	9.46108	9.47904	10.7557
cell 8_6	0	[842 233]	[843.77568924 211.86616152]	[0.514008]	55.0296	95.0286	58.0143	41.3571	29.8286	46.9286	33.7714	29.0857	31.0714	14	7	5	7	7	7	4	5	222	151	105	35	103	48	32	30	11213	6846	4880	3520	5538	3985	3432	3666	5763.76	3518.74	2508.43	1809.19	2846.36	2048.34	1764.13	1884.57	13.3529	12.4454	13.3025	16.2689
cell 8_7	0	[958 219]	[954 185]	[0.9583200000000001]	62.8499	55.9362	82.8404	64.4787	64.617	55.0957	55.2872	51.3085	41.8298	10	15	8	10	8	6	8	6	129	192	167	156	136	123	126	87	12306	18225	14185	14216	12121	12163	11288	9203	11793	17465.3	13594.1	13623.2	11615.9	11656.2	10817.4	8818.99	33.5909	16.65	19.1773	51.4455
cell 9_1	0	[126 214]	[168.07406172 260.68512003]	[0.7056720000000001]	7.43927	88.9568	89.9815	88.3148	93.821	149.951	102.877	122.87	99.7901	25	21	16	18	47	14	26	14	197	178	168	197	255	229	235	228	14411	14577	14307	15199	24292	16666	19905	16166	10169.4	10286.6	10096	10725.5	17142.2	11760.7	14046.4	11407.9	8.45283	9.02516	8.55346	9.98742
cell 9_2	0	[318 203]	[369 228]	[0.5052960000000001]	20.0455	46.9828	58.4914	58.5345	68.7241	53.8966	46.4741	51.8362	40.3621	10	24	13	19	10	10	9	7	114	110	129	141	154	106	133	142	5450	6785	6790	7972	6252	5391	6013	4682	2753.86	3428.43	3430.96	4028.22	3159.11	2724.05	3038.34	2365.8	5.4569	6.10345	5.57759	6.28448
cell 9_3	0	[462 167]	[409.72790637 124.8056855 ]	[0.7100280000000001]	29.476	41.4049	38.7669	43.4479	47.3129	44.5215	35.6196	40.4663	42.2515	10	10	10	9	9	7	7	12	110	113	102	123	100	110	111	106	6749	6319	7082	7712	7257	5806	6596	6887	4791.98	4486.67	5028.42	5475.74	5152.67	4122.42	4683.34	4889.96	3.47468	3.99367	4.53797	4.01266
cell 9_4	0	[586 186]	[506 163]	[0.322344]	38.0756	66.0946	55.5811	64.1486	34.3243	32.3919	48.0135	42.9324	54.1081	18	12	12	8	8	12	11	17	148	124	168	102	112	116	104	115	4891	4113	4747	2540	2397	3553	3177	4004	1576.58	1325.8	1530.17	818.754	772.659	1145.29	1024.09	1290.67	5.67568	6.68919	6.56757	6.68919
cell 9_5	0	[780 246]	[735.18762982 146.77421683]	[0.7405200000000001]	51.2364	29.5765	30.3882	28.9118	31.1294	24.1588	28.0118	27.2118	28.3353	3	10	6	4	7	5	8	6	75	81	90	76	55	90	56	68	5028	5166	4915	5292	4107	4762	4626	4817	3723.33	3825.53	3639.66	3918.83	3041.32	3526.36	3425.65	3567.08	4.83133	5.87349	5.86145	6.20482
cell 9_6	0	[845 219]	[818.9935086 151.65611268]	[0.49222800000000005]	55.5702	35.8496	44.9735	48.2743	49.3009	44.7965	65.7168	85.9823	75.6991	8	10	8	10	12	18	24	28	95	114	111	109	108	166	166	162	4051	5082	5455	5571	5062	7426	9716	8554	1994.02	2501.5	2685.1	2742.2	2491.66	3655.29	4782.49	4210.52	4.7807	5.4386	5.73684	6.07895
cell 9_7	0	[916 238]	[935 180]	[0.6141960000000001]	60.1918	61.156	60.1702	65.1418	74.305	71.8511	77.8794	59.0213	61.4752	15	18	24	16	32	26	10	11	131	120	126	134	124	161	135	144	8623	8484	9185	10477	10131	10981	8322	8668	5296.21	5210.84	5641.39	6434.93	6222.42	6744.49	5111.34	5323.85	8.59574	8.49645	8.14894	8.56738
cell 10_1	0	[391 332]	[387 361]	[0.644688]	24.147	147.953	138.216	113.764	144.98	151.851	123.696	116.23	95.4527	42	24	9	14	24	25	10	12	254	255	255	255	255	254	255	255	21897	20456	16837	21457	22474	18307	17202	14127	14116.7	13187.7	10854.6	13833.1	14488.7	11802.3	11089.9	9107.51	8.22297	8.4527	8.30405	7.94595
cell 10_2	0	[531 281]	[526 231]	[0.6316200000000001]	31.9859	67.8966	90.0483	77.6828	100.434	83.6897	88.5034	84.7172	77.4138	6	18	11	20	10	14	11	10	153	212	202	251	198	217	237	195	9845	13057	11264	14563	12135	12833	12284	11225	6218.3	8247.06	7114.57	9198.28	7664.71	8105.58	7758.82	7089.93	6.13103	5.56552	5.14483	5.41379
cell 10_3	0	[547 322]	[548 355]	[0.570636]	32.8639	95.4656	99.0992	64.8092	118.809	88.5038	65.9084	74.0153	57.5496	28	18	4	7	6	4	6	4	202	210	237	249	241	217	235	202	12506	12982	8490	15564	11594	8634	9696	7539	7136.37	7408	4844.7	8881.38	6615.95	4926.87	5532.89	4302.02	6.90076	7.29008	6.54962	6.58779
cell 10_4	0	[682 319]	[685 301]	[0.7753680000000001]	41.8568	58.2303	92.1011	151.208	135.556	128.18	121.652	137.854	161.135	8	13	33	31	24	21	31	50	167	214	255	247	244	237	249	255	10365	16394	26915	24129	22816	21654	24538	28682	8036.69	12711.4	20869	18708.9	17690.8	16789.8	19026	22239.1	10.6404	12.5449	14.882	14.3876
cell 10_5	0	[729 363]	[725 389]	[0.6664680000000001]	45.3915	94.1961	83.5098	74.7516	81.1634	88.098	111.621	112.183	74.5425	32	18	10	7	10	18	13	13	212	172	179	200	206	236	240	167	14412	12777	11437	12418	13479	17078	17164	11405	9605.14	8515.46	7622.39	8276.2	8983.32	11381.9	11439.3	7601.07	8.39216	8.69935	8.61438	8.92157
[truncated: 4 more columns]

## Sheet: 7 Spine Sham
	type	location	bgloc	area	distance	Timestep 1 (mean)	Timestep 2 (mean)	Timestep 3 (mean)	Timestep 4 (mean)	Timestep 5 (mean)	Timestep 6 (mean)	Timestep 7 (mean)	Timestep 8 (mean)	Timestep 1 (min)	Timestep 2 (min)	Timestep 3 (min)	Timestep 4 (min)	Timestep 5 (min)	Timestep 6 (min)	Timestep 7 (min)	Timestep 8 (min)	Timestep 1 (max)	Timestep 2 (max)	Timestep 3 (max)	Timestep 4 (max)	Timestep 5 (max)	Timestep 6 (max)	Timestep 7 (max)	Timestep 8 (max)	Timestep 1 (RawIntDen)	Timestep 2 (RawIntDen)	Timestep 3 (RawIntDen)	Timestep 4 (RawIntDen)	Timestep 5 (RawIntDen)	Timestep 6 (RawIntDen)	Timestep 7 (RawIntDen)	Timestep 8 (RawIntDen)	Timestep 1 (IntDen)	Timestep 2 (IntDen)	Timestep 3 (IntDen)	Timestep 4 (IntDen)	Timestep 5 (IntDen)	Timestep 6 (IntDen)	Timestep 7 (IntDen)	Timestep 8 (IntDen)	Timestep 1 (bg mean)	Timestep 2 (bg mean)	Timestep 3 (bg mean)	Timestep 4 (bg mean)
cell 1_1	0	[311 244]	[314 216]	[0.8755560000000001]	1.76718	46.0697	45.9801	42.1194	43.7662	51.2289	51.3881	59.7313	65.5124	5	6	7	8	9	7	6	11	141	138	142	126	127	175	141	155	9260	9242	8466	8797	10297	10329	12006	13168	8107.65	8091.89	7412.46	7702.27	9015.6	9043.62	10511.9	11529.3	4.87562	5.33831	5.37313	5.73632
cell 1_2	0	[333 248]	[333 226]	[0.8581320000000001]	3.33471	70.2183	61.4365	46.1066	49.2437	66.4162	66.0508	56.8071	66.8528	8	7	8	7	10	10	9	11	176	181	138	157	173	168	210	190	13833	12103	9083	9701	13084	13012	11191	13170	11870.5	10386	7794.41	8324.74	11227.8	11166	9603.36	11301.6	6.43147	6.39594	6.2335	6.27411
cell 1_3	0	[365 249]	[368 225]	[0.7579440000000001]	5.32403	46.1839	52.8046	50.954	51.1494	59.8563	55.977	59.9598	86.5575	6	8	6	6	9	8	10	14	131	146	138	174	161	159	164	193	8036	9188	8866	8900	10415	9740	10433	15061	6090.84	6963.99	6719.93	6745.7	7893.99	7382.37	7907.63	11415.4	5.16667	5.00575	5.43103	5.31034
cell 1_4	0	[382 244]	[389 206]	[0.9191160000000002]	6.5738	23.5972	21.1943	22.327	21.0142	21.8957	21.2796	26.8673	35.0853	3	1	5	2	5	4	5	5	82	80	74	75	80	64	76	148	4979	4472	4711	4434	4620	4490	5669	7403	4576.28	4110.29	4329.96	4075.36	4246.32	4126.83	5210.47	6804.22	4.15166	4.3981	4.54502	4.81991
cell 1_5	0	[381 278]	[375 306]	[0.9757440000000002]	6.71618	29.4152	25.0536	29.308	33.9018	26.1473	28.5804	27.1071	28.4375	3	4	3	4	4	4	5	5	99	68	119	115	84	79	83	88	6589	5612	6565	7594	5857	6402	6072	6370	6429.18	5475.88	6405.76	7409.8	5714.93	6246.71	5924.72	6215.49	4.99554	5.24554	5.32143	5.20536
cell 1_6	0	[422 262]	[427.66045351 297.10167287]	[0.7710120000000001]	9.24977	91.9887	100.305	108.311	90.2938	89.5932	95.3672	75.774	101.797	16	22	23	13	15	15	14	15	233	197	217	203	208	195	163	216	16282	17754	19171	15982	15858	16880	13412	18018	12553.6	13688.5	14781.1	12322.3	12226.7	13014.7	10340.8	13892.1	5.59091	5.5625	5.57386	5.72727
cell 1_7	0	[431 237]	[439 192]	[0.7971480000000001]	10.0296	43.9836	54.8197	54.8197	59.5792	67.3825	61.8962	61.2514	59.3497	5	7	6	8	6	17	9	8	119	180	195	185	212	181	194	189	8049	10032	10032	10903	12331	11327	11209	10861	6416.24	7996.99	7996.99	8691.3	9829.63	9029.3	8935.23	8657.82	3.76503	3.47541	4.06557	3.91803
cell 2_1	0	[102 269]	[318 216]	[0.69696]	1.83522	45.2313	34.9562	48.5063	51.5	42.0562	42.3687	35.5375	39.325	8	7	10	10	7	7	5	5	136	81	132	137	110	100	118	109	7237	5593	7761	8240	6729	6779	5686	6292	5043.9	3898.1	5409.11	5742.95	4689.84	4724.69	3962.91	4385.27	106.369	102.513	101.912	100.719
cell 2_2	0	[109 238]	[337 226]	[0.6751800000000001]	2.87452	37.929	40.4065	43.4323	38.3806	41.9161	45.0516	41.5226	39.471	4	8	7	8	8	7	8	8	135	110	132	111	143	141	124	106	5879	6263	6732	5949	6497	6983	6436	6118	3969.38	4228.65	4545.31	4016.65	4386.64	4714.78	4345.46	4130.75	10.1355	10.5806	12.5742	11.8
cell 2_3	0	[156 241]	[372 225]	[0.627264]	5.74518	48.0208	53.3958	59.6042	68.3819	57.625	77.0486	89.2083	82.2778	7	6	7	7	7	9	15	9	151	185	178	196	190	230	251	232	6915	7689	8583	9847	8298	11095	12846	11848	4337.53	4823.03	5383.81	6176.67	5205.04	6959.49	8057.83	7431.82	6.79861	7.72917	10.3958	8.76389
cell 2_4	0	[223 231]	[393 206]	[0.683892]	10.2039	89.949	79.8917	89.8981	89.414	85.8981	99.5924	95.7325	103.637	19	12	15	11	16	20	16	26	200	191	210	193	216	248	210	246	14122	12543	14114	14038	13486	15636	15030	16271	9657.92	8578.06	9652.45	9600.48	9222.97	10693.3	10278.9	11127.6	5.28025	5.64331	5.04459	5.42038
cell 2_5	0	[237 251]	[379 306]	[0.5793480000000001]	11.6022	34.6767	36.2782	31.0977	32.8421	39.1805	26.4586	29.6992	23.3083	6	6	5	6	7	6	5	6	112	118	94	110	116	91	85	74	4612	4825	4136	4368	5211	3519	3950	3100	2671.95	2795.35	2396.18	2530.59	3018.98	2038.73	2288.42	1795.98	9.27068	10	9.99248	9.29323
cell 2_6	0	[262 241]	[431.66045351 297.10167287]	[0.736164]	12.8579	35.8166	38.574	39.8462	50.0888	42.0769	51.4142	51.5621	37.8402	4	8	7	6	7	8	6	7	91	127	161	169	165	174	161	145	6053	6519	6734	8465	7111	8689	8714	6395	4456	4799.05	4957.33	6231.63	5234.86	6396.53	6414.93	4707.77	25.7988	27	25.4675	36.4142
cell 2_7	0	[282 262]	[443 192]	[0.6926040000000001]	14.3689	44.0377	49.5535	48.6667	46.2767	50.7296	54.3208	54.1635	46.9434	8	11	9	9	8	6	7	7	121	144	110	113	119	168	150	155	7002	7879	7738	7358	8066	8637	8612	7464	4849.61	5457.03	5359.37	5096.18	5586.54	5982.02	5964.71	5169.6	8.1195	7.42138	6.97484	8.20126
cell 3_1	0	[106 264]	[100 278]	[0.49222800000000005]	2.81744	60.885	61.0088	56.9469	64.708	66.292	73.5752	77.6991	72.4159	11	7	8	9	10	6	7	7	141	176	144	141	138	193	188	151	6880	6894	6435	7312	7491	8314	8780	8183	3386.53	3393.42	3167.49	3599.17	3687.28	4092.38	4321.76	4027.9	7.79646	8.22124	7.54867	8.60177
cell 3_2	0	[155 280]	[148 311]	[0.8145720000000001]	6.13403	69.8075	81.1337	61.1765	71.7701	59.0909	74.7914	72.5775	92.5401	12	18	9	15	7	10	6	8	167	198	143	167	166	197	196	246	13054	15172	11440	13421	11050	13986	13572	17305	10633.4	12358.7	9318.7	10932.4	9001.02	11392.6	11055.4	14096.2	5.49733	5.26203	5.98396	5.76471
cell 3_3	0	[168 280]	[168 310]	[0.8537760000000001]	6.78566	23.9388	22.2653	24.4184	25.199	16.6786	18.0408	21.7857	21.0663	5	2	4	4	2	3	1	1	106	94	125	92	114	95	123	171	4692	4364	4786	4939	3269	3536	4270	4129	4005.92	3725.88	4086.17	4216.8	2790.99	3018.95	3645.62	3525.24	4.54082	4.03571	4.44388	4.71939
cell 3_4	0	[170 253]	[170 229]	[0.6490440000000001]	6.91766	67.2819	84.2953	64.7919	69.651	81.6443	100.993	118.832	107.872	7	7	6	8	18	23	17	17	177	200	190	206	171	212	242	236	10025	12560	9654	10378	12165	15048	17706	16073	6506.67	8151.99	6265.87	6735.78	7895.62	9766.81	11492	10432.1	4.55034	4.75839	4.33557	4.9396
cell 3_5	0	[243 249]	[247 215]	[0.8232840000000001]	11.6285	57.5608	69.6878	60.6984	67.6878	68.9365	81.3862	90.4709	86.9683	9	7	8	8	8	6	12	5	182	184	179	200	218	225	226	244	10879	13171	11472	12793	13029	15382	17099	16437	8956.51	10843.5	9444.71	10532.3	10726.6	12663.8	14077.3	13532.3	3.52381	4.20635	3.73016	4.10053
cell 3_6	0	[265 273]	[263.84594517 296.29710489]	[0.43560000000000004]	13.3424	57.96	60.84	41.49	47.41	51.56	42.58	63.67	91.27	9	8	5	4	6	5	8	9	173	172	145	190	186	143	208	191	5796	6084	4149	4741	5156	4258	6367	9127	2524.74	2650.19	1807.3	2065.18	2245.95	1854.78	2773.47	3975.72	5.77551	6.29592	5.32653	6.36735
cell 3_7	0	[297 282]	[291 296]	[0.605484]	15.5773	51.5108	69	39.6043	53.259	51.2086	56.3525	68.3669	82.7842	7	9	6	6	7	6	3	9	184	223	134	159	168	179	181	203	7160	9591	5505	7403	7118	7833	9503	11507	4335.27	5807.2	3333.19	4482.4	4309.84	4742.76	5753.91	6967.3	9.84892	9.25899	8.3741	8.7482
cell 4_1	0	[ 70 270]	[ 97 281]	[0.6534000000000001]	1.6755	82.14	85.0467	81.2267	78.76	93.26	67.94	76.6733	74.9133	13	12	8	12	13	8	10	10	196	204	211	194	204	202	205	166	12321	12757	12184	11814	13989	10191	11501	11237	8050.54	8335.42	7961.03	7719.27	9140.41	6658.8	7514.75	7342.26	53.2333	54.6467	42.2933	60.0667
cell 4_2	0	[106 281]	[145 314]	[0.9060480000000001]	3.97477	87.1779	98.625	75.0481	75.0962	71.4375	75.9231	76.1442	88.3462	11	11	9	6	6	10	8	11	213	255	218	236	236	242	230	231	18133	20514	15610	15620	14859	15792	15838	18376	16429.4	18586.7	14143.4	14152.5	13463	14308.3	14350	16649.5	3.26442	3.55769	3.63462	3.79327
cell 4_3	0	[141 244]	[165 313]	[0.7100280000000001]	6.31831	116.337	125.515	118.632	118.988	111	97.2209	110.153	90.3006	7	18	25	15	18	7	13	7	244	255	242	242	233	222	237	203	18963	20459	19337	19395	18093	15847	17955	14719	13464.3	14526.5	13729.8	13771	12846.5	11251.8	12748.6	10450.9	4.20245	3.89571	4.15951	4.11656
cell 4_4	0	[178 247]	[167 232]	[0.8799120000000001]	8.76163	105.178	94.4901	103.099	113.985	94.005	99.6584	105.589	110.51	12	9	10	13	9	15	7	16	253	241	240	237	218	204	222	245	21246	19087	20826	23025	18989	20131	21329	22323	18694.6	16794.9	18325	20260	16708.6	17713.5	18767.6	19642.3	7.70297	8.4802	8.50495	8.9505
cell 4_5	0	[141 276]	[244 218]	[0.82764]	6.31831	69.6474	68.5316	66.2211	65.4632	63.9211	64.1	57.7211	56.7105	8	7	5	6	8	7	6	7	197	206	209	229	218	185	156	160	13233	13021	12582	12438	12145	12179	10967	10775	10952.2	10776.7	10413.4	10294.2	10051.7	10079.8	9076.73	8917.82	4.91053	5.3	5.27895	5.6
cell 4_6	0	[184 272]	[260.84594517 299.29710489]	[1.324224]	9.15763	152.493	153.191	154.908	144.74	135.441	128.77	123.543	133.368	21	16	23	19	10	16	19	21	255	255	255	255	255	255	255	255	46358	46570	47092	44001	41174	39146	37557	40544	61388.4	61669.1	62360.4	58267.2	54523.6	51838.1	49733.9	53689.3	4.60855	4.61842	4.65461	4.76974
cell 4_7	0	[337 269]	[288 299]	[0.49222800000000005]	18.8288	98.6903	80.9469	76.5664	69.1416	70.7876	53.6637	61.4159	63.7788	11	13	12	12	5	7	8	9	244	216	189	153	168	142	146	155	11152	9147	8652	7813	7999	6064	6940	7207	5489.33	4502.41	4258.76	3845.78	3937.33	2984.87	3416.06	3547.49	3.70796	3.99115	3.92035	4.49558
cell 5_1	0	[257 241]	[271.02506337 209.07394477]	[1.0802880000000001]	3.31142	58.7863	59.2742	62.6613	59.5565	49.1573	59.7581	49.1129	39.3508	6	8	7	11	9	8	5	7	149	164	230	162	141	176	149	134	14579	14700	15540	14770	12191	14820	12180	9759	15749.5	15880.2	16787.7	15955.9	13169.8	16009.9	13157.9	10542.5	6.8252	7.4878	8.42683	9.46341
cell 5_2	0	[280 245]	[281 227]	[0.8015040000000001]	4.39137	137.505	144.212	121.299	93.7228	91.9293	86.3424	99.8533	81.3913	21	35	27	22	18	17	27	14	255	255	249	228	205	210	231	217	25301	26535	22319	17245	16915	15887	18373	14976	20278.9	21267.9	17888.8	13821.9	13557.4	12733.5	14726	12003.3	9.21739	9.83152	9.72283	9.15217
cell 5_3	0	[323 247]	[296.32875193 209.07394477]	[0.37461600000000006]	7.32262	74.3837	68.6744	68.8256	38.3721	61.3837	68.1047	74.0814	72.6977	15	17	14	17	18	21	16	23	164	143	165	93	138	122	168	160	6397	5906	5919	3300	5279	5857	6371	6252	2396.42	2212.48	2217.35	1236.23	1977.6	2194.13	2386.68	2342.1	7.73171	7.28049	7.80488	7.69512
cell 5_4	0	[350 262]	[350 290]	[0.5096520000000001]	9.10462	52.906	54.6752	38.6496	44.547	36.5043	48.3419	55	70.3419	5	7	6	6	5	8	10	17	154	169	105	129	121	115	204	157	6190	6397	4522	5212	4271	5656	6435	8230	3154.75	3260.24	2304.65	2656.31	2176.72	2882.59	3279.61	4194.44	6.13675	7.11111	6.50427	6.71795
cell 5_5	0	[371 233]	[395.96202565 206.70172397]	[0.9626760000000001]	10.499	66.1041	50.457	62.8914	55.4118	65.0498	56.7421	61.9548	59.1765	5	7	8	8	9	7	6	7	179	166	180	209	144	178	183	175	14609	11151	13899	12246	14376	12540	13692	13078	14063.7	10734.8	13380.2	11788.9	13839.4	12072	13181	12589.9	7.3	7.20455	7.55	7.31818
cell 5_6	0	[396 255]	[400 275]	[0.810216]	12.0195	36.7903	44.7957	39.1022	43.2204	33.1613	34.5054	59.414	58.2688	4	6	7	9	5	4	6	5	130	120	133	180	132	120	192	184	6843	8332	7273	8039	6168	6418	11051	10838	5544.31	6750.72	5892.7	6513.33	4997.41	5199.97	8953.7	8781.12	5.76344	6.77419	6.29032	6.17204
cell 5_7	0	[417 231]	[411 214]	[0.8494200000000001]	13.7698	41.8974	37.6923	46.7282	45.3333	39.5282	46.9282	46.1487	41.6205	6	6	7	8	7	7	6	6	118	115	136	119	114	136	166	156	8170	7350	9112	8840	7708	9151	8999	8116	6939.76	6243.24	7739.92	7508.87	6547.33	7773.04	7643.93	6893.89	7.15385	7.58462	7.92308	7.54872
cell 6_1	0	[174 263]	[174 279]	[0.592416]	0.462	60.4338	70.7059	73.7059	59.9191	60.8088	66.9926	83.3529	74.25	7	8	8	7	5	8	7	12	194	184	186	209	207	170	221	181	8219	9616	10024	8149	8270	9111	11336	10098	4869.07	5696.67	5938.38	4827.6	4899.28	5397.5	6715.63	5982.22	8.02941	7.81618	8.05147	7.59559
cell 6_2	0	[184 241]	[184 213]	[0.9539640000000001]	1.122	30.8493	29.9772	41.0594	25.4521	24.4566	25.4338	26.4338	30.6393	5	6	6	5	5	4	4	6	89	100	119	77	72	85	77	86	6756	6565	8992	5574	5356	5570	5789	6710	6444.98	6262.77	8578.04	5317.4	5109.43	5313.58	5522.5	6401.1	4.71689	4.79452	4.79452	4.80822
cell 6_3	0	[202 266]	[202 288]	[0.901692]	2.31	90.4879	84.4058	80.4251	70.2754	76.5072	69.9179	76.8116	65.3237	11	11	10	12	9	10	12	9	186	210	194	208	192	181	173	157	18731	17472	16648	14547	15837	14473	15900	13522	16889.6	15754.4	15011.4	13116.9	14280.1	13050.2	14336.9	12192.7	7.21739	7.12077	6.88406	6.95652
cell 6_4	0	[259 244]	[259 218]	[0.810216]	6.09112	51.4247	49.3817	51.6237	45.2581	50.086	42.7312	43.7151	50.3925	10	9	7	6	10	6	6	8	137	110	115	105	116	112	113	130	9565	9185	9602	8418	9316	7948	8131	9373	7749.72	7441.83	7779.69	6820.4	7547.97	6439.6	6587.87	7594.15	5.6828	6.34946	5.59677	6.39785
cell 6_5	0	[315 249]	[318 230]	[0.8015040000000001]	9.70255	49	60.6793	62.5815	57.288	58.5326	53.25	62.587	73.462	7	8	10	8	7	4	8	9	151	149	168	144	149	148	139	204	9016	11165	11515	10541	10770	9798	11516	13517	7226.36	8948.79	9229.32	8448.65	8632.2	7853.14	9230.12	10833.9	6.29891	6.40217	5.90217	5.95652
cell 6_6	0	[371 239]	[364 204]	[0.8755560000000001]	13.7847	34.5124	28.9701	24.3632	24.1045	28.9303	21.9154	24.597	24.9552	6	5	4	1	2	2	1	3	111	89	109	98	129	71	74	91	6937	5823	4897	4845	5815	4405	4944	5016	6073.73	5098.36	4287.6	4242.07	5091.36	3856.82	4328.75	4391.79	3.54229	3.61692	2.73632	2.88557
cell 6_7	0	[412 234]	[402 219]	[0.7884360000000001]	16.8341	37.3646	34.7901	37.0442	34.3039	36.5359	32.9448	35.9116	38.6851	6	6	6	8	8	6	5	8	108	115	110	90	97	90	82	93	6763	6297	6705	6209	6613	5963	6500	7002	5332.19	4964.78	5286.46	4895.4	5213.93	4701.44	5124.83	5520.63	7.17127	6.8232	6.22099	6.51934
cell 7_1	0	[132 207]	[132 227]	[0.7753680000000001]	0.536125	64.3652	54.5618	61.4551	58.3483	44.6236	57.6629	74.382	57.5337	13	7	7	9	6	6	12	10	178	146	171	197	169	171	175	161	11457	9712	10939	10386	7943	10264	13240	10241	8883.39	7530.37	8481.75	8052.97	6158.75	7958.38	10265.9	7940.54	7.41573	6.79213	6.55618	6.74157
cell 7_2	0	[186 204]	[184 218]	[0.5575680000000001]	4.16654	61.5	58.4375	65.8281	59.7344	60.8828	50.4141	77.5156	71.1875	8	6	10	6	7	5	9	9	184	188	199	184	183	177	180	223	7872	7480	8426	7646	7793	6453	9922	9112	4389.18	4170.61	4698.07	4263.16	4345.13	3597.99	5532.19	5080.56	8.08594	8.26562	7.47656	8.21875
cell 7_3	0	[211 207]	[210 222]	[0.6926040000000001]	5.80492	68.0692	76.5409	67.8176	80.0377	72.7421	73.4088	78.5786	91.3648	8	12	7	9	7	11	8	10	189	208	221	219	215	197	218	209	10823	12170	10783	12726	11566	11672	12494	14527	7496.05	8428.99	7468.35	8814.08	8010.66	8084.07	8653.39	10061.5	9.13208	9.48428	8.56604	9.56604
cell 7_4	0	[270 209]	[273 228]	[0.9844560000000001]	9.57756	125.053	122.668	129.677	129.367	119.239	116.907	133.898	138.907	17	11	18	15	15	21	20	31	251	255	255	253	255	255	255	255	28262	27723	29307	29237	26948	26421	30261	31393	27822.7	27292.1	28851.5	28782.5	26529.1	26010.3	29790.6	30905	8.66372	8.21239	8.63274	8.63274
cell 7_5	0	[332 180]	[332 160]	[0.753588]	13.8482	80.185	84.7688	86.0173	97.2428	86.3179	79.8786	92.6069	90.7341	10	14	11	10	16	17	10	11	185	203	227	232	201	181	210	208	13872	14665	14881	16823	14933	13819	16021	15697	10453.8	11051.4	11214.1	12677.6	11253.3	10413.8	12073.2	11829.1	6.28324	6.10405	6.49133	6.31214
cell 7_6	0	[345 201]	[349 223]	[0.7840800000000001]	14.9948	68.5333	51.7778	49.2167	48.0778	56.1444	45.5333	59.0444	55.7778	7	10	8	8	10	7	11	12	168	126	117	134	146	131	157	154	12336	9320	8859	8654	10106	8196	10628	10040	9672.41	7307.63	6946.16	6785.43	7923.91	6426.32	8333.2	7872.16	6.63333	6.63333	6.10556	6.42222
cell 7_7	0	[405 213]	[400 236]	[0.8494200000000001]	18.9954	28.4667	35.8974	30.959	34.2205	29.8	25.7487	35.8615	28.5795	6	7	7	5	5	5	8	5	68	111	92	103	92	73	112	89	5551	7000	6037	6673	5811	5021	6993	5573	4715.13	5945.94	5127.95	5668.18	4935.98	4264.94	5939.99	4733.82	18.1077	6.61026	8.2	7.54359
[truncated: 4 more columns]

## Sheet: 15 Spine stimulation
	type	location	bgloc	area	distance	Timestep 1 (mean)	Timestep 2 (mean)	Timestep 3 (mean)	Timestep 4 (mean)	Timestep 5 (mean)	Timestep 6 (mean)	Timestep 7 (mean)	Timestep 8 (mean)	Timestep 1 (min)	Timestep 2 (min)	Timestep 3 (min)	Timestep 4 (min)	Timestep 5 (min)	Timestep 6 (min)	Timestep 7 (min)	Timestep 8 (min)	Timestep 1 (max)	Timestep 2 (max)	Timestep 3 (max)	Timestep 4 (max)	Timestep 5 (max)	Timestep 6 (max)	Timestep 7 (max)	Timestep 8 (max)	Timestep 1 (RawIntDen)	Timestep 2 (RawIntDen)	Timestep 3 (RawIntDen)	Timestep 4 (RawIntDen)	Timestep 5 (RawIntDen)	Timestep 6 (RawIntDen)	Timestep 7 (RawIntDen)	Timestep 8 (RawIntDen)	Timestep 1 (IntDen)	Timestep 2 (IntDen)	Timestep 3 (IntDen)	Timestep 4 (IntDen)	Timestep 5 (IntDen)	Timestep 6 (IntDen)	Timestep 7 (IntDen)	Timestep 8 (IntDen)	Timestep 1 (bg mean)	Timestep 2 (bg mean)	Timestep 3 (bg mean)	Timestep 4 (bg mean)
cell 1_1	0	[408 139]	[408 175]	[0.8119603825329872]	26.8259	80.8182	74.9893	61.2299	64.1283	32.6096	51.3102	49.262	73.107	20	9	5	6	5	5	5	6	166	181	155	183	153	190	141	216	15113	14023	11450	11992	6098	9595	9212	13671	12271.2	11386.1	9296.95	9737.03	4951.33	7790.76	7479.78	11100.3	4.52406	4.72193	4.67914	4.59358
cell 1_2	0	[158 112]	[159 65]	[0.6903834268595987]	10.0895	96.3019	79.6667	64.7799	181.899	115.943	139.472	83.7673	109.969	15	12	12	35	11	19	13	15	215	200	153	255	246	255	191	227	15312	12667	10300	28922	18435	22176	13319	17485	10571.2	8745.09	7110.95	19967.3	12727.2	15309.9	9195.22	12071.4	4.43396	4.75472	4.49686	4.89308
cell 1_3	0	[442 137]	[448 171]	[0.9422214064687605]	28.8449	113.06	100.442	78.8157	114.917	102.009	77.7742	80.447	57.0276	17	16	7	10	7	9	9	8	223	225	220	255	249	215	255	185	24534	21796	17103	24937	22136	16877	17457	12375	23116.5	20536.7	16114.8	23496.2	20857	15901.9	16448.4	11660	4.6129	4.90783	4.82488	5.1106
cell 1_4	0	[159 148]	[157 173]	[0.8076183484017947]	10.2502	68.914	70.3602	118.258	108.516	135.473	66.1774	70.1505	93.7473	13	11	9	9	8	7	7	9	180	205	255	255	255	248	235	255	12818	13087	21996	20184	25198	12309	13048	17437	10352.1	10569.3	17764.4	16301	20350.4	9940.97	10537.8	14082.4	5.57527	5.56989	6.10215	6.01075
cell 1_5	0	[212 146]	[215 165]	[0.7772241094834476]	13.5899	128.52	139.419	127.542	130.447	145.341	158.184	202.358	168.698	21	25	12	13	18	20	27	17	251	255	255	254	255	255	255	255	23005	24956	22830	23350	26016	28315	36222	30197	17880	19396.4	17744	18148.2	20220.3	22007.1	28152.6	23469.8	7.63687	8.16201	7.26816	7.21229
cell 1_6	0	[ 19 120]	[ 14 142]	[0.7641980070898703]	0.827373	127.847	87.2784	82.8523	123.222	59.5909	71.4489	47.5795	61.5568	28	9	11	17	7	6	6	6	235	242	214	255	221	244	227	226	22501	15361	14582	21687	10488	12575	8374	10834	17195.2	11738.8	11143.5	16573.2	8014.91	9609.79	6399.39	8279.32	7	6.94286	7.26286	7.25143
cell 1_7	0	[331 113]	[327 93]	[0.49064985682474627]	21.7802	101.487	71.4159	118.77	175.088	162.398	153.372	103.558	64.1239	12	7	17	51	52	20	12	12	224	185	252	255	255	255	255	197	11468	8070	13421	19785	18351	17331	11702	7246	5626.77	3959.54	6585.01	9707.51	9003.92	8503.45	5741.58	3555.25	7.26549	6.80531	7.22124	10.1504
cell 1_8	0	[436 109]	[431 87]	[0.6556471538100591]	28.8191	101.709	91.9868	115.199	128.695	126.437	129.921	143.285	114.901	10	20	17	15	18	20	17	11	204	189	236	255	250	255	255	255	15358	13890	17395	19433	19092	19618	21636	17350	10069.4	9106.94	11405	12741.2	12517.6	12862.5	14185.6	11375.5	7.10596	7.19205	7.74834	8.45033
cell 1_9	0	[466 99]	[466 61]	[0.8988010651568361]	30.6614	78.0821	88.2174	74.5845	76.6329	67.715	79.2899	59.0966	59.5507	11	11	8	9	9	10	9	9	178	245	240	221	210	254	175	187	16163	18261	15439	15863	14017	16413	12233	12327	14527.3	16413	13876.6	14257.7	12598.5	14752	10995	11079.5	5.64734	5.78744	5.51208	5.50242
cell 1_10	0	[115 131]	[115 121]	[0.7902502118770249]	7.31438	87.989	91.9121	93.6538	140.665	140.495	116.725	131.769	134.709	16	20	16	26	33	17	21	27	202	221	190	255	255	231	253	255	16014	16728	17045	25601	25570	21244	23982	24517	12655.1	13219.3	13469.8	20231.2	20206.7	16788.1	18951.8	19374.6	18.9066	26.9341	35.4176	101.511
cell 1_11	0	[ 51 112]	[56 99]	[0.5167020616119009]	2.70562	131.824	124.807	146.571	147.513	142.294	184.882	130.252	137.613	20	24	28	46	36	59	31	32	255	242	255	241	249	255	225	241	15687	14852	17442	17554	16933	22001	15500	16376	8105.51	7674.06	9012.32	9070.19	8749.32	11368	8008.88	8461.51	11.1261	11.0924	13.1092	13.3277
cell 1_12	0	[494 141]	[490 179]	[0.8163024166641796]	32.6386	58.133	68.4415	61.2926	130.569	49.5479	46.6383	63.3457	75.6649	11	7	6	9	4	5	6	7	164	192	220	255	233	220	197	217	10929	12867	11523	24547	9315	8768	11909	14225	8921.37	10503.4	9406.25	20037.8	7603.86	7157.34	9721.35	11611.9	4.24468	4.62234	4.65957	4.92553
cell 1_13	0	[188 143]	[186 155]	[0.594858675973365]	12.182	82.0876	73.1095	70.8613	53.9635	88.562	96.4088	69.7883	66.4453	21	14	11	8	12	15	10	11	157	157	182	185	246	231	218	185	11246	10016	9708	7393	12133	13208	9561	9103	6689.78	5958.1	5774.89	4397.79	7217.42	7856.89	5687.44	5415	8.9635	9.45255	8.61314	9.32117
cell 1_14	0	[14 97]	[18 77]	[0.6382790172852894]	0.175798	100.088	104.694	125.184	106.796	112.537	127.061	115.837	110.769	16	17	38	21	23	41	47	35	181	200	255	230	237	214	177	181	14713	15390	18402	15699	16543	18678	17028	16283	9391	9823.11	11745.6	10020.3	10559	11921.8	10868.6	10393.1	8.34694	8.5034	9.93197	9.89116
cell 1_15	0	[111 152]	[111 184]	[0.8597227579761041]	7.05081	94.7525	98.2121	87.4444	101.596	82.6566	116.126	100.338	102.152	19	25	12	15	14	15	15	40	196	202	196	216	205	213	220	198	18761	19446	17314	20116	16366	22993	19867	20226	16129.3	16718.2	14885.2	17294.2	14070.2	19767.6	17080.1	17388.8	5.27778	5.82323	5.06566	5.4596
cell 2_1	0	[378 306]	[375 286]	[0.7884360000000001]	23.7943	28.7403	30.1381	21.1381	22.5193	27.221	19.6409	27.9503	26.884	6	7	6	5	6	6	6	8	117	86	69	55	100	77	78	79	5202	5455	3826	4076	4927	3555	5059	4866	4101.44	4300.92	3016.56	3213.67	3884.62	2802.89	3988.7	3836.53	6.56354	6.40884	6.13812	6.32044
cell 2_2	0	[374 332]	[379 362]	[1.245816]	23.2685	72.3252	70.4755	70.5524	80.4021	105.021	108.542	98.3287	80.0315	9	8	10	7	10	8	9	6	213	223	220	232	240	246	249	233	20685	20156	20178	22995	30036	31043	28122	22889	25769.7	25110.7	25138.1	28647.5	37419.3	38673.9	35034.8	28515.5	6.1958	6.00699	6.03846	6.27273
cell 2_3	0	[206 333]	[199 372]	[1.106424]	12.4916	54.0433	52.9409	55.9331	78.4094	58.7047	68.3386	87.2677	76.6417	9	8	7	9	10	9	13	10	143	133	141	203	160	149	202	175	13727	13447	14207	19916	14911	17358	22166	19467	15187.9	14878.1	15719	22035.5	16497.9	19205.3	24525	21538.8	5.39764	5.57087	5.64567	5.86614
cell 2_4	0	[177 316]	[172.65783838 336.49220405]	[0.9452520000000001]	10.3962	53.3364	63.1198	65.8525	63.7972	62.9401	83.2995	87.424	88.2304	12	13	15	14	15	18	23	14	129	153	150	152	166	201	174	178	11574	13697	14290	13844	13658	18076	18971	19146	10940.3	12947.1	13507.7	13086.1	12910.3	17086.4	17932.4	18097.8	7.45161	7.36866	7.6682	7.96313
cell 2_5	0	[204 297]	[208 267]	[0.753588]	12.038	40.4509	31.6532	28.7457	40.4104	38.9711	48.8786	33.8844	48.1676	8	7	5	8	8	8	7	9	110	103	104	126	104	140	101	153	6998	5476	4973	6991	6742	8456	5862	8333	5273.61	4126.65	3747.59	5268.33	5080.69	6372.34	4417.53	6279.65	5.93642	6.0578	5.65896	5.79191
cell 2_6	0	[495 283]	[495 243]	[1.367784]	32.0309	34.707	32.4936	32.5159	74.0701	55.6242	60.293	64.1879	49.6369	5	5	5	5	7	8	7	7	144	119	120	235	178	151	196	165	10898	10203	10210	23258	17466	18932	20155	15586	14906.1	13955.5	13965.1	31811.9	23889.7	25894.9	27567.7	21318.3	5.44586	5.4586	5.40446	5.51592
cell 2_7	0	[419 327]	[419 355]	[1.1630520000000002]	26.4313	27.4307	26.5805	27.2734	30.2322	54.8165	47.7528	44.6367	40.0412	6	5	7	7	9	7	9	7	96	93	90	103	150	136	128	112	7324	7097	7282	8072	14636	12750	11918	10691	8518.19	8254.18	8469.34	9388.16	17022.4	14828.9	13861.3	12434.2	5.81273	6.05618	5.89888	6.31086
cell 2_8	0	[240 329]	[237 351]	[1.0062360000000001]	14.6407	60.8442	59.697	65.7706	83.303	70.355	106.576	84.29	69.8961	7	8	10	11	10	22	17	10	180	200	207	200	197	228	219	192	14055	13790	15193	19243	16252	24619	19471	16146	14142.6	13876	15287.7	19363	16353.3	24772.5	19592.4	16246.7	6.68398	6.85714	6.44589	6.85281
cell 2_9	0	[483 325]	[490 360]	[1.8077400000000001]	30.4266	40.0241	39.1711	39.5373	62.8169	109.788	59.9084	26.106	19.1398	6	5	6	6	29	6	5	5	163	161	154	168	222	218	115	86	16610	16256	16408	26069	45562	24862	10834	7943	30026.6	29386.6	29661.4	47126	82364.2	44944	19585.1	14358.9	5.80241	5.52048	5.72771	6.12289
cell 2_10	0	[323 331]	[323 347]	[0.753588]	20.567	51.8555	46.7803	53.6821	35.2601	45.0809	27.5723	46.4451	40.5838	11	10	7	6	8	6	8	7	146	104	165	91	120	82	142	140	8971	8093	9287	6100	7799	4770	8035	7021	6760.44	6098.79	6998.57	4596.89	5877.23	3594.61	6055.08	5290.94	7.59538	7.75145	8.37572	7.90751
cell 2_11	0	[287 331]	[286 350]	[0.7405200000000001]	17.6862	58.7941	54.2	67.5353	77.0824	51.4	52.4765	65.7235	57.9706	8	10	12	9	6	8	11	8	188	155	186	221	182	173	159	155	9995	9214	11481	13104	8738	8921	11173	9855	7401.5	6823.15	8501.91	9703.77	6470.66	6606.18	8273.83	7297.82	6.51765	6.71176	6.60588	6.92353
cell 2_12	0	[342 337]	[342 365]	[0.884268]	21.293	50.7833	65.4236	66.3498	77.4729	96.9113	96.0591	70.5074	54.0246	9	11	14	8	11	11	10	7	128	194	153	226	223	217	207	145	10309	13281	13469	15727	19673	19500	14313	10967	9115.92	11744	11910.2	13906.9	17396.2	17243.2	12656.5	9697.77	6.23645	6.28571	6.10837	6.64532
cell 2_13	0	[416 301]	[416 277]	[1.032372]	26.2333	50.0211	47.9494	47.7932	96.3671	85.3924	65.9873	91.0591	70.3418	7	6	6	16	11	8	9	9	125	159	165	198	182	167	191	181	11855	11364	11327	22839	20238	15639	21581	16671	12238.8	11731.9	11693.7	23578.3	20893.1	16145.3	22279.6	17210.7	5.87764	6.16456	6.00422	7.02954
cell 2_14	0	[251 303]	[254 271]	[1.141272]	15.1483	19.626	18.4733	19.2748	36.813	20.8168	39.4275	27.4504	33.7748	5	4	6	6	5	5	6	6	72	69	65	129	91	103	99	112	5142	4840	5050	9645	5454	10330	7192	8849	5868.42	5523.76	5763.42	11007.6	6224.5	11789.3	8208.03	10099.1	5.72519	6.01527	5.67557	5.56107
cell 2_15	0	[449 320]	[461.81144274 342.89412887]	[1.254528]	28.8971	34.4583	30.4826	44.7049	59.7049	143.851	92.1146	62.9653	48.1042	5	4	5	9	21	13	10	7	152	120	172	237	255	222	191	166	9924	8779	12875	17195	41429	26529	18134	13854	12449.9	11013.5	16152	21571.6	51973.8	33281.4	22749.6	17380.2	6.08711	6.02439	6.09408	7.19164
cell 3_1	0	[370 332]	[373 358]	[1.367784]	23.6012	29.4395	23.879	30.8503	34.9204	35.3057	44.242	31.7866	30.1688	6	6	7	7	6	12	8	9	111	79	89	110	121	117	122	97	9244	7498	9687	10965	11086	13892	9981	9473	12643.8	10255.6	13249.7	14997.8	15163.3	19001.3	13651.9	12957	6.83121	6.74841	7.29936	7.61783
cell 3_2	0	[188 309]	[188 333]	[1.3155120000000002]	11.6451	57.2351	40.553	42.9768	63.0099	70.404	81.3013	75.1291	66.553	8	6	6	11	15	13	14	10	174	132	142	166	163	188	185	162	17285	12247	12979	19029	21262	24553	22689	20099	22738.6	16111.1	17074	25032.9	27970.4	32299.8	29847.7	26440.5	7.17219	7.35099	7.51987	7.93377
cell 3_3	0	[271 314]	[263 331]	[1.1151360000000001]	17.0803	39.7383	39.1016	40.4023	48.7656	54.2539	51.2656	40.4297	43.9062	7	8	8	11	16	13	9	8	106	106	116	120	140	116	131	126	10173	10010	10343	12484	13889	13124	10350	11240	11344.3	11162.5	11533.9	13921.4	15488.1	14635	11541.7	12534.1	8.80469	8.86328	8.42578	8.92969
cell 3_4	0	[340 329]	[342 339]	[2.0821680000000002]	21.6283	46.636	41.7343	44.1883	66.9728	62.8243	62.9791	70.5586	57.9728	7	7	8	22	10	14	13	13	152	119	129	160	141	177	153	169	22292	19949	21122	32013	30030	30104	33727	27711	46415.7	41537.2	43979.6	66656.4	62527.5	62681.6	70225.3	57699	17.431	17.1925	19.9665	38.636
cell 3_5	0	[282 292]	[293 264]	[1.0410840000000001]	17.1757	54.318	52.5983	62.1423	61.0502	91.749	78.728	95.7155	90.159	7	8	12	9	14	12	13	14	135	141	144	171	196	152	221	191	12982	12571	14852	14591	21928	18816	22876	21548	13515.4	13087.5	15462.2	15190.5	22828.9	19589	23815.8	22433.3	7.23013	7.51883	7.60669	7.62762
cell 3_6	0	[105 272]	[106 247]	[0.8407080000000001]	5.64329	115.974	108.803	99.3938	112.979	86.6788	100.389	104.047	103.28	23	17	13	17	10	19	19	22	237	206	212	221	220	212	225	232	22383	20999	19183	21805	16729	19375	20081	19933	18817.6	17654	16127.3	18331.6	14064.2	16288.7	16882.3	16757.8	8.04663	8.19171	7.4456	7.6114
cell 3_7	0	[386 304]	[384 277]	[0.8145720000000001]	24.8223	35.1444	29.3262	29.8877	25.7273	21.7326	28.3209	28.7968	23.6364	6	5	7	6	6	6	8	8	96	99	88	96	65	80	92	66	6572	5484	5589	4811	4064	5296	5385	4420	5353.37	4467.11	4552.64	3918.91	3310.42	4313.97	4386.47	3600.41	6.77005	7.19786	6.89305	6.79144
cell 3_8	0	[227 287]	[227 267]	[0.8712000000000001]	13.8231	26.875	19.205	16.255	22.59	30.3	29.405	47.095	38.56	6	5	5	6	8	10	13	9	72	63	67	78	93	73	125	102	5375	3841	3251	4518	6060	5881	9419	7712	4682.7	3346.28	2832.27	3936.08	5279.47	5123.53	8205.83	6718.69	7.45	7.34	6.96	6.985
cell 3_9	0	[292 330]	[277 353]	[1.7467560000000002]	18.9014	43.9177	39.3017	33.3965	49.7481	63.6384	64.1995	54.2743	62.6708	9	8	6	8	18	12	10	9	137	121	100	135	134	144	156	173	17611	15760	13392	19949	25519	25744	21764	25131	30762.1	27528.9	23392.6	34846	44575.5	44968.5	38016.4	43897.7	8.62095	9.10474	8.94763	8.38653
cell 3_10	0	[ 34 274]	[ 40 258]	[0.701316]	0.785757	43.6273	47.528	36.3478	58.8261	34.1242	44.1801	50.6211	36.205	8	9	6	7	7	6	9	8	123	114	102	155	104	128	122	100	7024	7652	5852	9471	5494	7113	8150	5829	4926.04	5366.47	4104.1	6642.16	3853.03	4988.46	5715.73	4087.97	8.22981	8.72671	8.79503	8.14907
cell 3_11	0	[ 18 265]	[ 24 244]	[0.6141960000000001]	0.375679	33.695	40.1844	29.922	29.695	22.0993	25.7021	23.0993	22.7234	9	10	6	9	6	7	6	7	100	108	102	72	61	88	64	60	4751	5666	4219	4187	3116	3624	3257	3204	2918.05	3480.03	2591.29	2571.64	1913.83	2225.85	2000.44	1967.88	6.95714	7.3	7.34286	7.55
cell 3_12	0	[102 293]	[102 311]	[1.180476]	5.49236	53.8339	65.7897	74.8118	78.3727	86.3321	89.9815	79.7712	75.0074	8	10	13	16	13	19	12	10	179	177	192	169	196	182	205	177	14589	17829	20274	21239	23396	24385	21618	20327	17222	21046.7	23933	25072.1	27618.4	28785.9	25519.5	23995.5	7.90775	8.26199	8.30258	8.75646
cell 3_13	0	[146 303]	[142 325]	[1.433124]	8.57389	60.7599	64.3708	70.7781	75.3495	84.2614	86.2979	86.9058	71.8176	8	11	16	16	27	23	15	16	169	155	172	156	226	179	189	173	19990	21178	23286	24790	27722	28392	28592	23628	28648.1	30350.7	33371.7	35527.1	39729.1	40689.3	40975.9	33861.9	7.69909	7.95745	8.08511	8.10942
cell 3_14	0	[212 289]	[212 273]	[0.553212]	12.8331	51.7795	37.1732	25.5984	22.7008	37.5512	32.7953	34.4646	39.6693	11	8	5	7	9	9	7	7	125	89	89	70	98	129	115	128	6576	4721	3251	2883	4769	4165	4377	5038	3637.92	2611.71	1798.49	1594.91	2638.27	2304.13	2421.41	2787.08	8.24409	8.18898	7.72441	7.48031
cell 3_15	0	[209 307]	[209 327]	[1.2414600000000002]	12.6351	36.414	44.5368	55.4877	57.9649	59.993	61.1825	39.9719	42.5825	7	7	10	7	15	14	8	6	97	121	148	199	174	140	107	120	10378	12693	15814	16520	17098	17437	11392	12136	12883.9	15757.9	19632.4	20508.9	21226.5	21647.3	14142.7	15066.4	7.62456	8.2	8.20351	8.44912
cell 4_1	0	[ 43 230]	[ 35 194]	[0.8450640000000001]	2.25337	86.6546	76.9794	58.8866	75.2629	35.7268	40.3711	32.1392	36.7371	15	18	10	15	9	8	8	8	217	143	159	182	81	108	82	103	16811	14934	11424	14601	6931	7832	6235	7127	14206.4	12620.2	9654.01	12338.8	5857.14	6618.54	5268.97	6022.77	5.23711	4.90722	4.77835	4.63402
cell 4_2	0	[188 286]	[188 310]	[0.9321840000000001]	11.8319	89.229	82.5327	63.1542	68.5	55.1495	46.2804	45.0467	36.9019	12	14	11	14	14	11	7	7	220	186	163	163	149	107	92	106	19095	17662	13515	14659	11802	9904	9640	7897	17800.1	16464.2	12598.5	13664.9	11001.6	9232.35	8986.25	7361.46	7.95794	8.33645	8.07477	8.39252
cell 4_3	0	[346 273]	[344 293]	[0.8145720000000001]	22.382	86.9893	46.8128	45.0321	52.4545	43.0642	40.016	27.4866	26.5027	14	7	16	14	11	10	9	8	217	133	108	137	144	122	81	62	16267	8754	8421	9809	8053	7483	5140	4956	13250.6	7130.76	6859.51	7990.14	6559.75	6095.44	4186.9	4037.02	8.05882	7.7754	8.06417	8.01604
cell 4_4	0	[484 253]	[492 232]	[0.9191160000000002]	31.9014	93.8009	95.0948	79.1043	101.118	62.3697	56.2227	42.6398	45.4408	12	9	13	13	15	11	9	6	235	212	194	235	207	170	122	156	19792	20065	16691	21336	13160	11863	8997	9588	18191.1	18442.1	15341	19610.3	12095.6	10903.5	8269.29	8812.48	6.6872	7.14218	6.19905	6.36967
cell 4_5	0	[ 37 264]	[ 42 291]	[1.036728]	1.52853	39.0966	31.479	37.9538	33.6303	24.0756	21.9454	32.6345	27.7269	5	5	6	5	6	5	7	7	124	104	108	106	75	96	85	95	9305	7492	9033	8004	5730	5223	7767	6599	9646.75	7767.17	9364.76	8297.97	5940.45	5414.83	8052.27	6841.37	5.65126	5.59244	5.45798	5.7521
cell 4_6	0	[454 252]	[449 228]	[0.8363520000000001]	30.0068	143.807	116.958	84.3385	87.4375	58.1094	51.0156	48.4115	58.6146	15	14	15	9	8	7	8	7	255	252	182	244	161	134	148	162	27611	22456	16193	16788	11157	9795	9295	11254	23092.5	18781.1	13543	14040.7	9331.18	8192.07	7773.89	9412.31	6.78125	6.59896	6.57812	6.35938
cell 4_7	0	[ 21 244]	[ 19.08479863 214.65807516]	[0.8189280000000001]	0.647491	77.0479	82.6755	81.2713	81.3989	72.9574	74.5053	76.8245	79.1277	10	9	14	12	13	14	14	21	217	231	211	180	166	168	155	175	14485	15543	15279	15303	13716	14007	14443	14876	11862.2	12728.6	12512.4	12532.1	11232.4	11470.7	11827.8	12182.4	6.09626	6.17647	6.20321	6.01604
cell 4_8	0	[209 280]	[211 297]	[0.5837040000000001]	13.4622	96.0224	68.4328	63.8806	63.4627	37.4925	34.6119	34.1567	18.3657	11	11	12	11	8	9	8	5	236	169	155	135	93	78	93	60	12867	9170	8560	8504	5024	4638	4577	2461	7510.52	5352.57	4996.51	4963.82	2932.53	2707.22	2671.61	1436.5	8.57463	8.47761	8.64179	8.8806
cell 4_9	0	[330 273]	[327 295]	[0.7666560000000001]	21.3421	67.5682	66.7216	46.2159	45.9773	34.7273	33.2102	26.5966	27.6193	12	11	9	10	10	10	9	7	180	203	118	148	117	113	61	83	11892	11743	8134	8092	6112	5845	4681	4861	9117.07	9002.84	6235.98	6203.78	4685.8	4481.1	3588.72	3726.71	7.22159	8.03977	8.33523	8.22159
cell 4_10	0	[395 263]	[399.60432458 234.74105014]	[1.036728]	25.5441	152.567	122.118	120.185	113.134	105.979	88.7185	76.5126	74.605	19	23	20	18	18	18	15	15	255	254	255	248	239	230	167	172	36311	29064	28604	26926	25223	21115	18210	17756	37644.6	30131.5	29654.6	27914.9	26149.4	21890.5	18878.8	18408.1	7.43277	6.9958	7.29832	7.47059
cell 4_11	0	[424 265]	[427.08629034 242.14004092]	[0.36154800000000004]	27.4914	83.3373	76.241	79.2169	87.9277	57.2289	39.9639	42.3614	48.7711	12	12	16	20	11	10	9	9	209	236	176	185	134	133	125	159	6917	6328	6575	7298	4750	3317	3516	4048	2500.83	2287.88	2377.18	2638.58	1717.35	1199.25	1271.2	1463.55	7.64634	7.62195	7.81707	7.40244
cell 5_1	0	[110 210]	[121.14811544 250.14202537]	[0.8727488603696804]	5.52036	55.1045	40.6418	36.5622	82.796	59.7264	53.9403	50.2338	58.806	7	7	5	12	6	7	8	7	185	152	122	190	170	198	191	177	11076	8169	7349	16642	12005	10842	10097	11820	9666.57	7129.49	6413.83	14524.3	10477.4	9462.34	8812.15	10315.9	6.0101	5.96465	5.70202	5.9899
cell 5_2	0	[125 178]	[138.25436179 151.78110889]	[0.8901169968944501]	6.63544	34.078	41.3268	41.0049	81.6634	70.7268	61.1951	57.2098	70.9951	8	6	7	13	15	17	12	13	120	134	150	202	168	181	135	185	6986	8472	8406	16741	14499	12545	11728	14554	6218.36	7541.07	7482.32	14901.4	12905.8	11166.5	10439.3	12954.8	7.13462	7.19231	7.25	8.01923
cell 5_3	0	[419 186]	[415 216]	[1.302610239357732]	26.4949	38.5633	44.7767	43.01	41.4433	46.17	42.94	44.4333	51.8333	7	7	6	9	9	8	9	9	150	145	140	156	164	150	114	154	11569	13433	12903	12433	13851	12882	13330	15550	15069.9	17498	16807.6	16195.4	18042.5	16780.2	17363.8	20255.6	10.92	11.1167	10.5367	11.2067
cell 5_4	0	[363 184]	[366 213]	[1.3460305806696562]	22.5459	44.7871	42.1645	43.3645	44.9355	55.8065	71.029	54.3806	56.9581	9	10	10	11	11	14	12	11	165	149	164	147	174	204	146	147	13884	13071	13443	13930	17300	22019	16858	17657	18688.3	17594	18094.7	18750.2	23286.3	29638.2	22691.4	23766.9	10.3194	9.53226	10.1452	8.74839
cell 5_5	0	[240 156]	[236 135]	[1.293926171095347]	14.6133	39.0336	32.745	37.1745	46.6846	51.8993	45.7886	45.0906	39.9698	8	6	7	9	11	7	9	8	198	175	149	139	130	157	144	111	11632	9758	11078	13912	15466	13645	13437	11911	15050.9	12626.1	14334.1	18001.1	20011.9	17655.6	17386.5	15412	7.70805	7.54362	7.59732	8.20805
cell 5_6	0	[222 185]	[227 212]	[1.5066858435237764]	13.0962	67.4697	57.9366	47.4553	110.945	106.182	85.8501	83.147	70.1643	9	8	6	11	16	8	11	11	193	164	147	231	243	254	247	203	23412	20104	16467	38498	36845	29790	28852	24347	35274.5	30290.4	24810.6	58004.4	55513.8	44884.2	43470.9	36683.3	7.55043	7.56484	7.72046	8.89914
cell 5_7	0	[266 182]	[260 218]	[1.1028766693228798]	16.4057	64.7008	64.4803	56.0276	77.4764	83.9488	69.689	75.0315	86.6811	10	10	10	10	12	12	12	9	182	207	198	243	244	217	202	226	16434	16378	14231	19679	21323	17701	19058	22017	18124.7	18062.9	15695	21703.5	23516.6	19522	21018.6	24282	7.07874	6.69291	6.87402	6.77953
cell 5_8	0	[ 68 180]	[ 50 144]	[1.0420881914861855]	3.35953	73.3917	53.5167	54.4875	49.225	82.0583	57.1458	46.55	53.1458	15	6	6	6	11	7	6	6	155	120	146	127	199	157	128	155	17614	12844	13077	11814	19694	13715	11172	12755	18355.3	13384.6	13627.4	12311.2	20522.9	14292.2	11642.2	13291.8	4.89167	5.01667	5.45417	5.17917
cell 5_9	0	[ 81 238]	[128 285]	[1.5066858435237764]	1.92908	31.8617	32.8963	35.7666	47.6282	51.7464	53.6196	59.0115	48.4496	5	4	5	9	8	6	5	6	137	119	107	150	161	214	144	155	11056	11415	12411	16527	17956	18606	20477	16812	16657.9	17198.8	18699.5	24901	27054.1	28033.4	30852.4	25330.4	7.04899	6.02882	6.62248	6.34006
cell 5_10	0	[284 185]	[279 221]	[1.2374797273898452]	17.57	33.8211	36.4807	35.3053	63.4246	68.4035	52.4351	57.0316	60.5544	8	8	7	10	14	8	8	8	110	115	129	149	194	147	175	163	9639	10397	10062	18076	19495	14944	16254	17258	11928.1	12866.1	12451.5	22368.7	24124.7	18492.9	20114	21356.4	7.07719	7.12281	6.95439	7.10526
cell 5_11	0	[ 51 249]	[ 63.41453403 274.73225449]	[1.4372132974246974]	0.206281	35.5196	43.2447	34.4592	36.9124	34.7372	44.6616	40.3927	37.2447	7	6	6	6	7	7	8	6	144	190	140	189	140	176	121	159	11757	14314	11406	12218	11498	14783	13370	12328	16897.3	20572.3	16392.9	17559.9	16525.1	21246.3	19215.5	17718	8.78086	8.65123	8.7716	8.98765
cell 5_12	0	[388 144]	[388 96]	[1.007351918436646]	24.3168	59.1466	62.1336	52.7026	60.9483	55.6164	51.5905	44.3664	40.7112	9	10	9	11	9	9	4	8	143	159	131	173	169	199	172	118	13722	14415	12227	14140	12903	11969	10293	9445	13822.9	14521	12316.9	14244	12997.9	12057	10368.7	9514.44	5.81466	5.64224	5.9181	5.66379
cell 5_13	0	[193 162]	[179 132]	[0.8770908945008727]	11.7428	50.3663	42.7772	41.6832	58.1584	70.2525	58.1436	43.6634	35.8911	9	8	7	6	7	6	6	6	123	117	110	216	207	194	160	149	10174	8641	8420	11748	14191	11745	8820	7250	8923.52	7578.94	7385.11	10304.1	12446.8	10301.4	7735.94	6358.91	6.19307	5.91089	6.30693	5.87129
cell 5_14	0	[186 171]	[174 152]	[0.7468298705650996]	11.1668	35.1279	35.657	33.4651	49.3198	37.5814	24.5058	21.5523	20.0116	7	10	11	8	5	6	6	6	104	102	91	153	105	67	59	66	6042	6133	5756	8483	6464	4215	3707	3442	4512.35	4580.31	4298.75	6335.36	4827.51	3147.89	2768.5	2570.59	8.4186	8.23837	7.71512	7.73837
cell 5_15	0	[110 169]	[102 131]	[0.8727488603696804]	5.89513	33.4378	38.2786	30.3234	44.2836	61.5224	60.3433	89.801	50.8657	6	7	6	7	8	9	10	7	105	123	99	137	163	166	210	109	6721	7694	6095	8901	12366	12129	18050	10224	5865.75	6714.93	5319.4	7768.34	10792.4	10585.6	15753.1	8922.98	4.74129	5.22388	5.32836	5.01493
cell 6_1	0	[190 265]	[191 299]	[1.02366]	12.0847	56.4085	48.8851	37.4723	47.6	39.9872	43.4085	61.1234	49.5957	7	6	5	6	5	5	4	5	172	170	121	156	139	171	242	135	13256	11488	8806	11186	9397	10201	14364	11655	13569.6	11759.8	9014.35	11450.7	9619.33	10442.4	14703.9	11930.8	5.00847	4.66102	4.72458	4.72034
cell 6_2	0	[385 277]	[385 303]	[1.324224]	25.1624	61.1546	64.5132	56.5428	100.951	98.7993	83.4309	88.9901	85.7796	5	8	7	13	11	10	9	9	201	196	186	244	232	207	213	222	18591	19612	17189	30689	30035	25363	27053	26077	24618.6	25970.7	22762.1	40639.1	39773.1	33586.3	35824.2	34531.8	5.69079	5.87171	5.60526	6.46053
cell 6_3	0	[165 242]	[162 227]	[0.9191160000000002]	10.5442	82.218	73.7299	82.5261	118.934	110.555	89.0474	85.2701	66.1754	12	11	13	16	18	16	15	12	252	221	226	255	243	212	216	163	17348	15557	17413	25095	23327	18789	17992	13963	15944.8	14298.7	16004.6	23065.2	21440.2	17269.3	16536.7	12833.6	10.1374	8.80095	10.7867	12.7346
cell 6_4	0	[285 226]	[297.89376924 178.87791203]	[1.6509240000000003]	18.7619	111.916	124.409	85.9578	69.2164	72.7889	67.0317	66.1293	64.1055	13	23	9	9	9	8	9	9	238	248	214	217	219	196	192	181	42416	47151	32578	26233	27587	25405	25063	24296	70025.6	77842.7	53783.8	43308.7	45544	41941.7	41377.1	40110.8	6.30319	6.1383	5.97872	5.8484
cell 6_5	0	[315 271]	[308 303]	[1.6335000000000002]	20.7061	53.1573	53.2293	48.2987	63.4427	102.301	105.024	87.648	67.8613	6	7	6	9	19	18	13	9	200	199	198	212	250	251	251	221	19934	19961	18112	23791	38363	39384	32868	25448	32562.2	32606.3	29586	38862.6	62666	64333.8	53689.9	41569.3	4.816	4.98667	4.99733	5.472
cell 6_6	0	[ 82 273]	[ 89.94714432 294.86824051]	[1.1499840000000001]	4.77101	122.595	106.621	68.2727	132.72	120.557	115.943	101.955	159.504	8	8	7	17	12	13	9	21	255	255	253	255	255	255	250	255	32365	28148	18024	35038	31827	30609	26916	42109	37219.2	32369.7	20727.3	40293.1	36600.5	35199.9	30953	48424.7	6.5283	6.93962	6.06038	7.28679
cell 6_7	0	[435 232]	[435 170]	[0.9626760000000001]	28.7393	30.8371	43.9186	36.5113	36.8416	33.4118	43.6244	35.6968	46.0905	8	7	7	7	8	9	6	13	111	165	131	133	115	122	102	120	6815	9706	8069	8142	7384	9641	7889	10186	6560.64	9343.73	7767.83	7838.11	7108.4	9281.16	7594.55	9805.82	4.42534	4.20362	4.21719	4.27149
cell 6_8	0	[ 51 294]	[ 51 348]	[1.5550920000000001]	3.36732	32.1148	36.0812	29.8319	22.3249	26.1569	20.7703	25.5406	30.4034	6	6	5	5	6	5	4	6	104	124	110	76	83	66	85	115	11465	12881	10650	7970	9338	7415	9118	10854	17829.1	20031.1	16561.7	12394.1	14521.4	11531	14179.3	16879	3.59944	3.42577	3.55742	3.5042
cell 6_9	0	[122 264]	[121.29588175 282.32874554]	[0.8624880000000001]	7.50064	113.384	125.576	62.5758	89.904	75.1768	72.4899	63.8788	65.5505	14	19	6	9	8	8	6	7	247	255	215	215	246	206	205	209	22450	24864	12390	17801	14885	14353	12648	12979	19362.9	21444.9	10686.2	15353.1	12838.1	12379.3	10908.7	11194.2	7.29744	7.7641	6.5641	7.85641
cell 6_10	0	[156 258]	[159.95932457 277.10395597]	[1.106424]	9.83221	98.311	100.071	67.3465	98.2362	88.9449	77.122	66.5118	89.9528	8	8	9	9	8	9	7	10	245	236	243	241	237	224	250	246	24971	25418	17106	24952	22592	19589	16894	22848	27628.5	28123.1	18926.5	27607.5	24996.3	21673.7	18691.9	25279.6	7.22088	7.27711	6.71084	6.84739
cell 6_11	0	[216 258]	[216 280]	[1.06722]	13.8474	100.351	114.829	82.8857	83.1918	77.0898	59.3878	31.5184	43.702	8	8	8	6	7	6	5	4	254	233	238	242	248	245	171	198	24586	28133	20307	20382	18887	14550	7722	10707	26238.7	30024.1	21672	21752.1	20156.6	15528.1	8241.07	11426.7	6.47755	6.86531	6.12245	6.16327
cell 6_12	0	[263 259]	[277 287]	[1.1238480000000002]	16.4892	101.996	111.996	113.267	128.244	117.012	115.399	104.047	105.008	14	12	11	22	20	15	21	21	232	234	245	255	250	241	227	252	26315	28895	29223	33087	30189	29773	26844	27092	29574.1	32473.6	32842.2	37184.8	33927.8	33460.3	30168.6	30447.3	5.61628	5.91085	5.74806	6.86047
cell 6_13	0	[356 252]	[352.23158078 206.0468178 ]	[1.3721400000000001]	24.7014	85.1429	69.6889	54.2794	70.5841	45.4667	47.6095	49.9333	54.2825	12	11	9	9	9	10	8	7	255	238	227	246	244	208	225	224	26820	21952	17098	22234	14322	14997	15729	17099	36800.8	30121.2	23460.8	30508.2	19651.8	20578	21582.4	23462.2	7.67638	7.44984	7.44337	7.00324
cell 6_14	0	[365 270]	[357.45637035 295.91319842]	[1.2240360000000001]	24.1245	68.6406	91.0819	65.21	113.879	110.214	114.996	84.5196	97.7082	7	9	7	16	14	19	12	15	255	246	197	248	253	230	177	208	19288	25594	18324	32000	30970	32314	23750	27456	23609.2	31328	22429.2	39169.2	37908.4	39553.5	29070.9	33607.1	6.08633	6.14748	5.8705	6.73741
cell 7_1	0	[392 298]	[377 333]	[1.8149702668384387]	26.7177	100.864	98.9067	104.794	126.354	115.481	113.388	107.711	112.074	7	8	6	12	8	11	9	8	255	255	255	255	255	255	255	255	42161	41343	43804	52816	48271	47396	45023	46847	76521	75036.3	79503	95859.5	87610.4	86022.3	81715.4	85025.9	4.22488	3.96651	3.97368	5.49761
cell 7_2	0	[131 288]	[107.88676401 308.47466084]	[0.9291953040751815]	8.99649	50.2383	52.2477	46.7336	66.0935	64.4159	89.7897	79.2664	63.1495	7	9	6	8	14	25	18	8	164	173	147	215	224	217	213	176	10751	11181	10001	14144	13785	19215	16963	13514	9989.78	10389.3	9292.88	13142.5	12809	17854.5	15761.9	12557.1	5.58525	5.45161	5.49309	6.3318
cell 7_3	0	[ 52 212]	[ 52 162]	[1.2765580345705765]	2.815	101.037	106.092	104.864	114.857	115.891	115.439	117.432	122.282	9	8	14	13	15	21	19	15	255	255	251	255	255	255	254	253	29705	31191	30830	33768	34072	33939	34525	35951	37920.2	39817.1	39356.3	43106.8	43494.9	43325.1	44073.2	45893.5	4.06463	4.29592	4.32653	4.93878
cell 7_4	0	[129 259]	[143 231]	[0.8944590310256421]	8.05244	50.6845	45.1748	48.7379	70.5097	71.9515	67.4806	54.4612	60.6845	6	5	6	7	9	9	7	6	157	134	125	177	170	167	142	193	10441	9306	10040	14525	14822	13901	11219	12501	9339.05	8323.84	8980.37	12992	13257.7	12433.9	10034.9	11181.6	4.2767	4.05825	4.19903	5.13592
cell 7_5	0	[369 228]	[351 140]	[1.4328712632935041]	25.2418	106.745	95.4667	101.964	105.661	98.0818	101.491	105.142	106	13	7	9	7	8	8	6	7	243	230	249	255	255	255	255	255	35226	31504	33648	34868	32367	33492	34697	34980	50474.3	45141.2	48213.3	49961.4	46377.7	47989.7	49716.3	50121.8	4.01212	3.96364	3.81515	4.48485
cell 7_6	0	[232 290]	[232 310]	[0.6513051196788655]	15.5906	52.06	36.5533	45.6267	75.9533	58.5667	45.52	42.2133	51.0133	14	8	9	18	10	6	8	12	116	81	97	176	142	141	107	118	7809	5483	6844	11393	8785	6828	6332	7652	5086.04	3571.11	4457.53	7420.32	5721.72	4447.11	4124.06	4983.79	7.51333	6.72667	6.89333	7.55333
cell 7_7	0	[254 246]	[256 176]	[0.9552475088623361]	16.9496	30.0273	27.8864	33.1	49.3091	69.3727	50.5955	44.35	46.0409	4	3	4	7	9	6	5	6	123	112	124	173	201	183	131	161	6606	6135	7282	10848	15262	11131	9757	10129	6310.37	5860.44	6956.11	10362.5	14579	10632.9	9320.35	9675.7	3.29091	3.16364	3.45	3.6
cell 7_8	0	[420 299]	[436 339]	[1.7020773794274353]	27.5569	69.2372	63.4133	65.3087	79.6122	68.3724	66.3495	63.1429	50.2959	5	6	7	8	6	6	8	6	231	226	236	242	209	210	233	223	27141	24858	25601	31208	26802	26009	24752	19716	46196.1	42310.2	43574.9	53118.4	45619.1	44269.3	42129.8	33558.2	3.92602	3.97194	3.81378	4.65816
cell 7_9	0	[257 307]	[257 359]	[1.202743454340305]	17.2393	32.2347	26.5487	31.2238	40.3213	25.8267	28.4404	33.2888	36.5451	5	6	4	7	5	5	5	5	100	104	112	149	109	106	125	138	8929	7354	8649	11169	7154	7878	9221	10123	10739.3	8844.98	10402.5	13433.4	8604.43	9475.21	11090.5	12175.4	3.54874	3.58484	3.41516	3.90614
cell 7_10	0	[ 46 295]	[ 67 404]	[0.8727488603696798]	1.65972	22.2289	22.7861	37.8657	47.005	47.5721	51.1791	56.6866	47.3134	4	3	6	7	7	5	8	5	80	91	116	161	163	168	175	158	4468	4580	7611	9448	9562	10287	11394	9510	3899.44	3997.19	6642.49	8245.73	8345.22	8977.97	9944.1	8299.84	4.06468	4.34826	4.25373	4.68159
cell 7_11	0	[140 298]	[129 325]	[1.202743454340305]	9.79674	25.9531	24.7726	33.1661	40.6173	36.4729	52.5343	53.2671	56.7545	6	5	7	6	7	8	10	8	97	98	116	167	95	153	176	150	7189	6862	9187	11251	10103	14552	14755	15721	8646.52	8253.23	11049.6	13532.1	12151.3	17502.3	17746.5	18908.3	4.42599	4.37545	4.28159	5.19495
cell 7_12	0	[198 340]	[215 446]	[1.6152366968035865]	12.709	108.809	113.645	120.849	128.89	136.876	135.29	129.331	128.226	7	10	11	17	13	15	13	11	255	255	255	255	255	255	255	255	40477	42276	44956	47947	50918	50328	48111	47700	65379.9	68285.7	72614.6	77445.8	82244.6	81291.6	77710.7	77046.8	3.77957	3.76882	3.78226	4.40591
cell 7_13	0	[297 308]	[300 362]	[1.7802339937888991]	19.7698	16.5854	19.9415	24.2683	24.5049	32.278	29.8341	28.978	29.0415	2	2	4	4	5	2	4	3	58	93	107	96	122	120	97	107	6800	8176	9950	10047	13234	12232	11881	11907	12105.6	14555.2	17713.3	17886	23559.6	21775.8	21151	21197.2	3.52927	3.29268	3.44634	3.89268
cell 8_1	0	[186 277]	[205 315]	[1.3156363417513108]	12.2576	49.7558	40.8383	50.6634	72.9901	93.9142	84.67	125.073	126.521	6	5	5	9	15	7	13	12	196	155	220	247	245	224	255	255	15076	12374	15351	22116	28456	25655	37897	38336	19834.5	16279.7	20196.3	29096.6	37437.7	33752.7	49858.7	50436.2	5.13531	5.05281	5.24752	5.37624
cell 8_2	0	[254 268]	[261 310]	[0.7164356316467534]	16.4192	56.2848	43.703	47.5455	65.1152	71.1273	38.3636	43.7394	54.4182	6	8	7	8	11	7	9	8	184	151	146	187	219	124	127	151	9287	7211	7845	10744	11736	6330	7217	8979	6653.54	5166.22	5620.44	7697.38	8408.09	4535.04	5170.52	6432.88	4.47879	4.86667	4.67273	5.04242
cell 8_3	0	[315 233]	[324 210]	[0.7511719046962929]	20.5147	91.7283	84.5376	76.4913	87.6012	122.815	121.798	115.786	108.225	14	6	8	7	10	12	12	10	237	254	249	255	255	255	255	255	15869	14625	13233	15155	21247	21071	20031	18723	11920.3	10985.9	9940.26	11384	15960.1	15827.9	15046.7	14064.2	5.98844	5.45665	5.87283	5.98266
cell 8_4	0	[420 270]	[418 297]	[0.9291953040751831]	27.8603	115.855	123.972	96.8879	132.43	76.9813	68.9533	112.958	106.687	17	21	21	15	14	9	14	12	255	254	241	255	206	212	254	254	24793	26530	20734	28340	16474	14756	24173	22831	23037.5	24651.6	19265.9	26333.4	15307.6	13711.2	22461.4	21214.5	6.09346	6.49533	6.30374	7.1028
cell 8_5	0	[111 255]	[ 93.2064732 223.46525002]	[0.9161692016816059]	7.19552	78.2654	73.5213	77.2417	96.237	98.1706	134.204	85.1706	95.5735	11	12	11	16	10	14	11	10	226	228	241	255	255	255	255	255	16514	15513	16298	20306	20714	28317	17971	20166	15129.6	14212.5	14931.7	18603.7	18977.5	25943.2	16464.5	18475.5	4.60952	4.71905	4.98095	4.93333
cell 8_6	0	[ 75 265]	[ 73 249]	[1.1984014202091147]	5.39592	53.4674	51.3551	53.7826	72.3188	81.7428	173.018	125.652	93.9094	7	10	9	8	10	23	10	10	229	193	204	230	250	255	255	255	14757	14174	14844	19960	22561	47753	34680	25919	17684.8	16986.1	17789.1	23920.1	27037.1	57227.3	41560.6	31061.4	10.4312	10.4529	10.3225	11.5761
cell 8_7	0	[113 287]	[120 325]	[2.0668082464476036]	6.93668	50.5567	58.0882	65.0819	66.229	97.7941	130.029	110.321	110.492	5	7	8	7	11	24	20	14	232	255	255	255	255	255	255	255	24065	27650	30979	31525	46550	61894	52513	52594	49737.7	57147.2	64027.7	65156.1	96209.9	127923	108534	108702	4.63235	4.62395	4.7521	5.11134
cell 8_8	0	[ 92 290]	[ 96 328]	[1.6152366968035894]	5.63294	32.7742	32.0457	27.6882	25.629	31.3306	95.1989	62.9328	36.5995	6	6	6	7	6	10	7	6	100	104	98	117	117	220	235	175	12192	11921	10300	9534	11655	35414	23411	13615	19693	19255.2	16636.9	15399.7	18825.6	57202	37814.3	21991.4	4.69086	4.74462	4.98925	5.12634
cell 8_9	0	[156 257]	[144.78868769 232.93953431]	[0.937879372337568]	10.1245	64.7639	57.875	46.537	82.2639	131.44	160.079	163.194	140.222	9	7	8	9	13	22	21	12	225	220	232	247	255	255	255	255	13989	12501	10052	17769	28391	34577	35250	30288	13120	11724.4	9427.56	16665.2	26627.3	32429.1	33060.2	28406.5	7.08451	6.57746	6.4554	6.77934
cell 8_10	0	[357 235]	[357 205]	[0.8163024166641796]	23.6272	56.3085	49.4521	60.6223	105.495	96.1436	71.5851	61.8989	54.6064	10	8	9	7	6	4	5	6	148	162	181	255	255	255	255	255	10586	9297	11397	19833	18075	13458	11637	10266	8641.38	7589.16	9303.4	16189.7	14754.7	10985.8	9499.31	8380.16	4.84574	4.6117	4.7234	5.20745
cell 8_11	0	[451 270]	[450 294]	[1.2331376932586544]	29.8801	58.8239	60.5106	69.3415	134.232	86.6937	76.5423	115.634	184.743	6	6	7	12	9	7	9	26	237	228	245	255	254	224	255	255	16706	17185	19693	38122	24621	21738	32840	52467	20600.8	21191.5	24284.2	47009.7	30361.1	26805.9	40496.2	64699	6.39085	6.34859	6.79225	7.6338
cell 8_12	0	[177 239]	[162 209]	[0.9248532699439908]	12.0219	125.986	78.8075	85.9108	97.615	75.0798	55.9765	98.3474	90.7512	11	10	10	11	9	8	10	10	255	232	237	255	233	210	255	255	26835	16786	18299	20792	15992	11923	20948	19330	24818.4	15524.6	16923.9	19229.5	14790.3	11027	19373.8	17877.4	4.65258	4.29108	4.38967	5.00469
cell 8_13	0	[ 18 307]	[ 25 328]	[1.328662444144888]	0.312563	191.732	128.444	101.333	75.1699	101.673	62.1471	81.2418	77.4967	37	12	8	6	7	6	7	7	255	255	255	255	255	255	255	255	58670	39304	31008	23002	31112	19017	24860	23714	77952.6	52221.7	41199.2	30561.9	41337.3	25267.2	33030.5	31507.9	8.64052	7.16013	7.01307	6.27124
cell 8_14	0	[500 250]	[498 230]	[0.6599891879412516]	33.0837	47.8026	64.5461	53.9013	41.4276	36.6579	39.3158	42.2039	37.4539	7	10	7	6	6	7	7	7	147	153	136	123	113	104	154	156	7266	9811	8193	6297	5572	5976	6415	5693	4795.48	6475.15	5407.29	4155.95	3677.46	3944.1	4233.83	3757.32	6.39873	6.86184	6.54605	6.43421
cell 8_15	0	[119 239]	[110 186]	[1.181033283684345]	7.88883	34.2022	47.4853	47.0074	59.489	42.7978	53.7978	69.2941	62.4301	5	6	6	7	6	6	6	6	129	144	176	229	201	194	237	212	9303	12916	12786	16181	11641	14633	18848	16981	10987.2	15254.2	15100.7	19110.3	13748.4	17282.1	22260.1	20055.1	3.70588	3.65441	3.80882	3.93382
cell 9_1	0	[143 136]	[231.64515458 216.3063612 ]	[1.071576]	7.8325	34.5976	38.9634	39.561	30.3252	39.065	56.065	77.4024	66.0081	7	7	7	6	7	8	10	12	124	125	115	108	109	166	220	170	8511	9585	9732	7460	9610	13792	19041	16238	9120.18	10271.1	10428.6	7993.96	10297.8	14779.2	20403.9	17400.3	5.33471	5.3843	5.49174	5.72314
cell 9_2	0	[140 103]	[279.56270904 239.73272115]	[1.2763080000000002]	7.8325	68.9693	51.9352	47.785	117.625	54.6075	70.0273	75.9317	85.0478	10	10	8	9	7	8	11	6	195	165	154	255	188	236	207	246	20208	15217	14001	34464	16000	20518	22248	24919	25791.6	19421.6	17869.6	43986.7	20420.9	26187.3	28395.3	31804.3	6.74306	6.80208	6.625	6.84375
cell 9_3	0	[315 160]	[339 220]	[0.9975240000000001]	19.7122	88.0262	89.9476	84.2445	73.0655	118.712	165.17	142.882	129.533	7	7	9	7	14	31	22	11	243	255	245	255	255	255	255	255	20158	20598	19292	16732	27185	37824	32720	29663	20108.1	20547	19244.2	16690.6	27117.7	37730.3	32639	29589.6	6.95197	7.38865	7.68559	7.53275
cell 9_4	0	[109 146]	[425.44504149 223.760203 ]	[1.1543400000000001]	5.20341	59.8226	56.2302	51.5547	78.3358	76.8981	62.3962	68.5547	87.917	7	9	7	9	12	9	14	11	206	146	189	217	178	202	198	201	15853	14901	13662	20759	20378	16535	18167	23298	18299.8	17200.8	15770.6	23962.9	23523.1	19087	20970.9	26893.8	6.19772	6.39163	6.68061	6.97719
cell 9_5	0	[272 185]	[108.2064732 233.46525002]	[1.4941080000000002]	17.3087	54.8047	63.5918	68.7114	62.0496	72.5948	69.2099	120.863	129.656	7	7	8	7	9	8	17	17	183	205	219	236	205	207	235	248	18798	21812	23568	21283	24900	23739	41456	44472	28086.2	32589.5	35213.1	31799.1	37203.3	35468.6	61939.7	66446	4.94842	5.03152	5.11175	5.53009
cell 9_6	0	[ 66 156]	[ 88 259]	[1.3416480000000002]	2.5826	72.0617	87.2013	68.6169	100.997	78.1071	87.7532	102.045	102.705	12	9	10	9	11	6	11	19	230	235	200	255	220	241	249	255	22195	26858	21134	31107	24057	27028	31430	31633	29777.9	36034	28354.4	41734.6	32276	36262.1	42168	42440.4	4.75	5.10714	5.00974	5.24351
cell 9_7	0	[481 143]	[190.11660739 221.63053391]	[1.6727040000000002]	31.1432	107.589	122.755	125.935	219.13	107.133	45.401	35.8438	45.8646	6	9	8	35	7	6	5	5	255	255	255	255	255	241	126	163	41314	47138	48359	84146	41139	17434	13764	17612	69106.1	78847.9	80890.3	140751	68813.4	29161.9	23023.1	29459.7	5.12368	5.44737	5.22105	5.55
cell 9_8	0	[445 153]	[152.84739836 197.13933941]	[1.8817920000000001]	28.976	62.0023	73.8542	79.0741	120.157	106.389	148.824	119.111	151.278	5	6	6	12	13	10	14	12	237	252	255	255	255	255	255	255	26785	31905	34160	51908	45960	64292	51456	65352	50403.8	60038.6	64282	97680.1	86487.2	120984	96829.5	122979	5.55711	5.71795	5.54079	5.75291
cell 9_9	0	[184 113]	[159.78868769 242.93953431]	[1.02366]	10.2809	36.4638	29.7489	26.9915	69.6	65.417	56.583	74.9957	86.6085	7	6	6	9	8	7	14	12	111	87	102	183	203	209	230	192	8569	6991	6343	16356	15373	13297	17624	20353	8771.74	7156.41	6493.08	16743	15736.7	13611.6	18041	20834.6	6.01277	6.31915	6.45106	6.41277
cell 9_10	0	[344 168]	[372 215]	[0.9452520000000001]	22.6141	107.862	62.235	56.3318	70.1521	132.175	149.207	128.346	127.281	7	7	6	6	11	11	12	9	255	255	255	255	255	255	255	255	23406	13505	12224	15223	28682	32378	27851	27620	22124.6	12765.6	11554.8	14389.6	27111.7	30605.4	26326.2	26107.9	8.19816	8.28111	8.7235	8.76498
cell 9_11	0	[ 34 128]	[451.00107053 237.60305206]	[1.1630520000000002]	0.462	56.1461	61.779	57.6592	83.8727	116.281	107.929	99.9326	98.2547	5	7	6	10	15	8	11	8	181	196	176	229	230	214	229	220	14991	16495	15395	22394	31047	28817	26682	26234	17435.3	19184.5	17905.2	26045.4	36109.3	33515.7	31032.6	30511.5	5.73359	5.89575	6.04633	6.01931
cell 9_12	0	[227 159]	[177 219]	[0.7797240000000001]	14.1006	83.1788	101.844	111.777	156.168	103.48	90.486	129.81	123.045	9	11	17	26	19	17	20	26	216	241	248	255	247	251	255	255	14889	18230	20008	27954	18523	16197	23236	22025	11609.3	14214.4	15600.7	21796.4	14442.8	12629.2	18117.7	17173.4	5.22346	5.31285	5.48045	5.31285
cell 9_13	0	[278 154]	[ 49.55844765 196.07450487]	[1.768536]	17.2515	67.8768	69.8818	70.7857	83.6823	123.3	130.788	179.613	178.005	6	6	6	7	10	10	38	34	255	255	255	255	255	255	255	255	27558	28372	28739	33975	50060	53100	72923	72270	48737.3	50176.9	50826	60086	88532.9	93909.3	128967	127812	5.69652	5.93035	5.80348	6.04975
cell 9_14	0	[395 199]	[468.03842323 214.17669211]	[1.2588840000000001]	25.1677	113.318	114.997	141.159	129.969	128.076	91.8962	71.7543	68.0484	8	14	35	14	7	8	8	8	246	255	255	255	255	253	236	171	32749	33234	40795	37561	37014	26558	20737	19666	41227.2	41837.8	51356.2	47284.9	46596.3	33433.4	26105.5	24757.2	6.28276	7.96207	7.7	7.96897
cell 10_1	0	[178 254]	[177 233]	[0.7230960000000001]	11.0582	41.3012	39.012	64.8675	75.753	75.2169	60.0422	54.7711	94.5181	9	9	12	15	12	10	7	9	137	121	169	199	210	200	169	254	6856	6476	10768	12575	12486	9967	9092	15690	4957.55	4682.77	7786.3	9092.93	9028.58	7207.1	6574.39	11345.4	8.81325	8.36145	8.66265	9.12048
cell 10_2	0	[460 258]	[467 237]	[0.736164]	29.8556	33.1657	40.2959	37.3964	88.0414	71.6923	66.3728	67.1006	66.0237	7	7	9	18	10	10	12	9	98	135	108	206	181	177	167	163	5605	6810	6320	14879	12116	11217	11340	11158	4126.2	5013.28	4652.56	10953.4	8919.36	8257.55	8348.1	8214.12	9.21893	9.50296	10.645	11.2189
cell 10_3	0	[417 250]	[417 228]	[0.701316]	26.9763	30.8199	41.0683	40.9689	64.2422	49.8075	55.3665	51.4161	50.1056	8	9	6	12	9	14	9	10	85	135	143	167	117	176	134	123	4962	6612	6596	10343	8019	8914	8278	8067	3479.93	4637.1	4625.88	7253.71	5623.85	6251.53	5805.49	5657.52	9.7764	10	9.75155	10.1118
cell 10_4	0	[160 256]	[159 238]	[0.9104040000000001]	9.86573	65.4306	68.6364	87.5694	134.292	86.689	94.1818	73.1148	97.6938	11	10	14	33	12	17	11	12	172	171	225	248	230	233	177	237	13675	14345	18302	28067	18118	19684	15281	20418	12449.8	13059.7	16662.2	25552.3	16494.7	17920.4	13911.9	18588.6	9.3445	9.32536	9.09091	10.7512
cell 10_5	0	[149 285]	[150 324]	[0.7884360000000001]	9.06283	57.116	58.8343	63.0552	86.7569	56.5856	83.5083	83.1436	65.5912	9	6	7	8	6	14	19	8	127	155	154	227	135	194	194	157	10338	10649	11413	15703	10242	15115	15049	11872	8150.85	8396.05	8998.42	12380.8	8075.16	11917.2	11865.2	9360.31	5.8674	5.90608	5.9116	6.51381
cell 10_6	0	[211 251]	[209 225]	[1.075932]	13.2426	49.0648	47.2146	49.8016	61.0769	118.231	66.664	57.8745	58.7449	9	10	13	13	39	10	10	12	117	128	115	143	255	158	141	132	12119	11662	12301	15086	29203	16466	14295	14510	13039.2	12547.5	13235	16231.5	31420.4	17716.3	15380.4	15611.8	8.36032	7.73684	7.83806	7.95142
cell 10_7	0	[257 253]	[260 231]	[0.7143840000000001]	16.4987	31.6037	35.8354	32.8963	87.9329	63.0732	50.2439	59.3598	31.622	7	7	8	13	13	8	9	7	110	107	98	202	193	161	167	84	5183	5877	5395	14421	10344	8240	9735	5186	3702.65	4198.43	3854.1	10302.1	7389.59	5886.52	6954.53	3704.8	7.96341	8.15854	8.30488	8.80488
cell 10_8	0	[262 273]	[259 289]	[1.3764960000000002]	16.6723	107.19	102.801	85.8734	115.807	113.949	105.617	100.098	104.551	18	17	11	13	21	17	18	15	197	203	199	203	228	203	204	235	33872	32485	27136	36595	36008	33375	31631	33038	46624.7	44715.5	37352.6	50372.9	49564.9	45940.6	43539.9	45476.7	83.0886	81.4209	73.5032	92.6835
cell 10_9	0	[292 277]	[297 299]	[1.17612]	18.401	78.1296	68.0593	64.263	107.515	122.004	154.804	100.193	123.278	8	8	8	13	16	37	12	32	225	213	196	253	247	255	247	255	21095	18376	17351	29029	32941	41797	27052	33285	24810.3	21612.4	20406.9	34141.6	38742.6	49158.3	31816.4	39147.2	8.7037	8.39259	8.15926	9.43704
cell 10_10	0	[348 253]	[327.86886677 229.21172404]	[0.37461600000000006]	22.386	70.7209	71.3837	87.7093	76.8488	70.8488	59.7093	54.7209	55.0698	24	24	22	20	18	18	24	21	140	127	202	231	210	150	162	114	6082	6139	7543	6609	6093	5135	4706	4736	2278.41	2299.77	2825.73	2475.84	2282.54	1923.65	1762.94	1774.18	32.631	23.131	30.4881	20.0833
cell 10_11	0	[387 250]	[367.09271205 205.88943765]	[0.7405200000000001]	24.8987	61.1235	61.7118	64.2941	111.241	80.8353	70.2	67.8824	80.9765	9	12	15	32	12	14	10	13	133	122	129	246	167	151	184	220	10391	10491	10930	18911	13742	11934	11540	13766	7694.74	7768.8	8093.88	14004	10176.2	8837.37	8545.6	10194	8.94012	9.8982	10.0359	11.4611
cell 10_12	0	[366 248]	[344.8305296 218.61068477]	[0.679536]	23.574	37.3718	36.5705	38.7308	37.9872	62.1731	69.1987	50.3397	45.2051	11	10	11	11	14	11	14	12	85	136	134	140	186	187	119	130	5830	5705	6042	5926	9699	10795	7853	7052	3961.69	3876.75	4105.76	4026.93	6590.82	7335.59	5336.4	4792.09	9.2053	9.21854	9.19205	9.05298
cell 10_13	0	[480 264]	[490 241]	[0.9452520000000001]	30.9364	34.2903	38.7051	64.3779	42.3917	51.7465	58.8203	72.9493	62.894	7	11	14	8	11	13	12	10	87	94	181	194	133	126	175	162	7441	8399	13970	9199	11229	12764	15830	13648	7033.62	7939.17	13205.2	8695.37	10614.2	12065.2	14963.3	12900.8	10.47	9.01382	9.69124	9.47926
cell 10_14	0	[326 271]	[330 299]	[1.3111560000000002]	20.7551	87.515	89.0731	82.1163	106.445	120.754	123.615	131.857	123.372	8	8	9	10	16	30	14	18	255	255	253	241	255	250	255	252	26342	26811	24717	32040	36347	37208	39689	37135	34538.5	35153.4	32407.8	42009.4	47656.6	48785.5	52038.5	48689.8	7.82724	7.77409	7.9402	7.77076
cell 11_1	0	[487 237]	[174.81335785 214.22018211]	[1.43748]	30.6701	44.0061	47.4576	54.5121	62.1545	85.6758	76.6576	91.2242	100.252	6	7	8	8	10	10	19	17	166	172	176	163	189	185	212	201	14522	15661	17989	20511	28273	25297	30104	33083	20875.1	22512.4	25858.8	29484.2	40641.9	36363.9	43273.9	47556.2	9.22121	8.20606	8.5697	8.84242
cell 11_2	0	[344 252]	[485.37126289 270.50252088]	[1.0541520000000002]	19.9692	25.0702	21.657	22.8843	31.6281	36.3802	33.3017	38.9959	40.7314	5	5	6	7	7	7	8	8	115	80	87	107	113	106	119	127	6067	5241	5538	7654	8804	8059	9437	9857	6395.54	5524.81	5837.89	8068.48	9280.75	8495.41	9948.03	10390.8	16.8403	16.3992	12.1723	11.0294
cell 11_3	0	[398 276]	[414 249]	[0.901692]	23.9916	36.4879	37.6087	43.7923	63.8502	70.7005	68.4203	91.5604	92.1739	6	7	8	9	10	8	19	16	115	163	190	191	187	155	212	231	7553	7785	9065	13217	14635	14163	18953	19080	6810.48	7019.67	8173.84	11917.7	13196.3	12770.7	17089.8	17204.3	8.63768	8.19807	8.37681	8.71014
cell 11_4	0	[ 64 243]	[146.67218846 207.18488976]	[1.1586960000000002]	1.518	33.6053	36.0226	28.1842	42.1992	40.1203	46.2857	42.5263	39.9774	10	9	9	9	10	9	9	9	123	145	109	153	128	152	151	137	8939	9582	7497	11225	10672	12312	11312	10634	10357.6	11102.6	8686.74	13006.4	12365.6	14265.9	13107.2	12321.6	10.7612	10.291	9.13806	9.9403
cell 11_5	0	[287 245]	[149.68731376 299.64873203]	[1.028016]	16.6782	38.5212	34.2797	41.9788	64.5212	59.8771	76.0551	83.1568	89.0593	7	7	8	7	8	12	12	12	118	122	157	161	145	182	187	190	9091	8090	9907	15227	14131	17949	19625	21018	9345.69	8316.65	10184.6	15653.6	14526.9	18451.9	20174.8	21606.8	7.06751	7.01688	7.48523	7.56118
cell 11_6	0	[348 285]	[204.96461077 205.17480623]	[1.0454400000000001]	20.924	26.8	23.5542	24.3458	32.475	27.0625	35.8583	30.9833	29.2083	8	6	5	6	5	6	6	5	80	76	73	97	119	126	124	101	6432	5653	5843	7794	6495	8606	7436	7010	6724.27	5909.87	6108.51	8148.16	6790.13	8997.06	7773.89	7328.53	7.71784	7.90871	8.75104	8.50622
cell 11_7	0	[ 82 268]	[254.2116572 216.23026563]	[0.7056720000000001]	2.68018	113.012	109.086	85.2346	58.0123	64.8333	52.5617	41.0926	61.5185	11	12	10	8	8	8	7	7	255	255	249	186	215	232	198	227	18308	17672	13808	9398	10503	8515	6657	9966	12919.4	12470.6	9743.92	6631.91	7411.67	6008.8	4697.66	7032.73	9.10063	9.54088	9.19497	9.86792
cell 11_8	0	[109 265]	[256 310]	[0.592416]	4.47055	77.4191	85.6103	82.9853	38.7132	34.5221	28.3676	26.7059	30.7353	13	11	12	7	7	7	6	7	243	231	215	205	167	109	128	115	10529	11643	11286	5265	4695	3858	3632	4180	6237.55	6897.5	6686.01	3119.07	2781.39	2285.54	2151.65	2476.3	6.69853	6.36029	6.35294	6.68382
cell 11_9	0	[129 251]	[294 320]	[0.9975240000000001]	5.83886	78.476	69.0087	66.048	137.301	128.891	124.878	122.943	117.751	9	8	8	24	21	16	15	11	203	222	179	248	241	250	236	253	17971	15803	15125	31442	29516	28597	28154	26965	17926.5	15763.9	15087.6	31364.1	29442.9	28526.2	28084.3	26898.2	6.08297	6.25764	6.35808	6.57205
cell 11_10	0	[215 238]	[312.5040795 225.27564151]	[1.1891880000000001]	11.533	41.707	35.381	34.3407	57.0623	50.5531	65.7253	74.8535	91.3736	7	8	7	12	9	16	17	11	102	97	112	156	129	131	176	209	11386	9659	9375	15578	13801	17943	20435	24945	13540.1	11486.4	11148.6	18525.2	16412	21337.6	24301.1	29664.3	8.19118	8.03676	8.15441	8.70221
cell 11_11	0	[255 256]	[364.09271205 226.88943765]	[0.6316200000000001]	14.3112	96.7655	111.241	94.5034	99.5241	58.3103	40.0483	26.6966	20.5241	13	13	13	17	8	7	6	5	231	240	242	222	179	163	141	115	14031	16130	13703	14431	8455	5807	3871	2976	8862.26	10188	8655.09	9114.91	5340.35	3667.82	2445	1879.7	8.87324	8.16901	8.60563	8.92254
cell 11_12	0	[287 263]	[340.64524889 223.26555798]	[0.7274520000000001]	16.5546	65.2575	61.6886	48.4072	39.4072	23.8563	25.6347	25.7485	27.8683	7	7	6	6	7	7	6	7	164	191	146	141	97	93	84	91	10898	10302	8084	6581	3984	4281	4300	4654	7927.77	7494.21	5880.72	4787.36	2898.17	3114.22	3128.04	3385.56	6.8875	7.0625	7.59375	7.74375
cell 12_1	0	[ 17 269]	[205.21236742 206.09174114]	[1.4549040000000002]	0.90952	50.8623	53.5958	50.2246	80.6287	71.2635	66.524	61.8832	62.503	7	8	8	9	9	10	8	6	170	135	164	234	199	190	184	217	16988	17901	16775	26930	23802	22219	20669	20876	24715.9	26044.2	24406	39180.6	34629.6	32326.5	30071.4	30372.6	9.07599	9.09119	8.41641	8.51976
cell 12_2	0	[251 231]	[482.37126289 239.50252088]	[1.3764960000000002]	16.7908	50.5759	41.8861	39.9209	52.2627	65.0253	63.2785	74.4082	74.8861	8	9	7	8	9	10	12	13	164	132	138	185	202	186	216	208	15982	13236	12615	16515	20548	19996	23513	23664	21999.2	18219.3	17364.5	22732.8	28284.2	27524.4	32365.6	32573.4	nan	nan	nan	nan
cell 12_3	0	[376 256]	[411 218]	[0.605484]	24.3819	84.5252	67.2086	60.741	54.9712	52.259	69.446	52.9568	61.518	17	8	7	7	6	7	9	10	229	156	227	201	229	202	154	161	11749	9342	8443	7641	7264	9653	7361	8551	7113.83	5656.43	5112.1	4626.5	4398.24	5844.74	4456.97	5177.49	6.63309	6.76978	6.86331	7.25899
cell 12_4	0	[371 278]	[107.74879649 197.79696914]	[1.1282040000000002]	24.5501	67.7683	60.3012	68.0849	80.3436	73.2432	97.3552	75.2973	80.4517	8	8	10	11	12	15	10	14	183	169	182	204	192	251	215	216	17552	15618	17634	20809	18970	25215	19502	20837	19802.2	17620.3	19894.7	23476.8	21402	28447.7	22002.2	23508.4	6.5	6.71032	6.84127	6.8373
cell 12_5	0	[127 237]	[ 84.93817351 189.50219715]	[1.210968]	8.1833	50.4748	59.5755	65.2806	126.245	79.9317	65.4928	56.8525	72.3381	6	9	9	13	10	10	9	9	188	204	203	255	195	163	141	204	14032	16562	18148	35096	22221	18207	15805	20110	16992.3	20056.1	21976.6	42500.1	26908.9	22048.1	19139.3	24352.6	6.40727	6.56	6.20364	6.80727
cell 12_6	0	[426 251]	[201.96461077 174.17480623]	[1.0193040000000002]	28.5282	69.2222	83.688	79.0513	84.0769	95.4188	95.6923	90.3291	82.5769	8	9	8	8	11	12	11	13	163	231	234	243	245	245	250	220	16198	19583	18498	19674	22328	22392	21137	19323	16510.7	19961	18855.1	20053.8	22759	22824.3	21545	19696	7.49573	7.7735	7.21795	7.55128
cell 12_7	0	[167 245]	[251.2116572 185.23026563]	[0.8624880000000001]	10.7169	56.0758	47.697	54.6717	53.1465	45.1515	62.0556	65.4949	73.6515	7	8	7	11	9	8	10	11	197	186	164	178	135	215	189	233	11103	9444	10825	10523	8940	12287	12968	14583	9576.2	8145.34	9336.43	9075.96	7710.64	10597.4	11184.7	12577.7	18.2475	14.7228	11.0446	10.8911
cell 12_8	0	[ 69 282]	[276.75477586 275.56045658]	[0.901692]	4.37362	51.2802	48.3092	49	62.4589	53.5121	51.3527	56.0386	46.5072	6	8	8	9	9	8	7	9	174	148	139	199	165	172	160	150	10615	10000	10143	12929	11077	10630	11600	9627	9571.46	9016.92	9145.86	11658	9988.04	9584.99	10459.6	8680.59	9.84653	11.4505	13.4406	13.2921
cell 12_9	0	[313 239]	[302.67593834 277.63414958]	[0.7753680000000001]	20.3713	81.4101	53.1798	50.3989	30.4382	19.4607	23.2079	28.6685	28.7528	11	8	7	6	6	7	7	8	223	127	179	186	93	99	129	159	14491	9466	8971	5418	3464	4131	5103	5118	11235.9	7339.63	6955.83	4200.94	2685.87	3203.05	3956.7	3968.33	9.08939	9.55866	9.73184	9.87709
cell 12_10	0	[ 60 240]	[289.19693385 169.80211367]	[1.1979000000000002]	3.25418	69.7127	68.6109	66.3964	86.3782	78.0873	63.3745	62.3273	67.6764	8	8	8	9	12	7	8	9	196	211	229	220	229	194	200	199	19171	18868	18259	23754	21474	17428	17140	18611	22964.9	22602	21872.5	28454.9	25723.7	20877	20532	22294.1	6.7518	6.55755	6.80576	6.83094
cell 12_11	0	[447 262]	[361.09271205 195.88943765]	[0.7274520000000001]	29.7298	73.4251	79.1018	92.6826	114.054	126.329	108.168	103.97	91.1437	9	9	12	11	13	9	12	9	181	181	239	245	255	247	229	203	12262	13210	15478	19047	21097	18064	17363	15221	8920.02	9609.64	11259.5	13855.8	15347.1	13140.7	12630.7	11072.5	6.96407	6.84431	6.90419	6.80838
cell 12_12	0	[389 278]	[337.92871931 210.23912713]	[1.3547160000000003]	25.7205	79.5466	80.6656	84.6206	89.1286	109.495	118.521	115.961	119.82	12	13	12	9	13	13	15	14	168	212	178	228	255	255	255	255	24739	25087	26317	27719	34053	36860	36064	37264	33514.3	33985.8	35652.1	37551.4	46132.1	49934.8	48856.5	50482.1	7.54455	7.80198	7.69637	7.50495
cell 12_13	0	[148 264]	[ 83.90132701 167.72842067]	[1.1935440000000002]	9.49468	64.7737	57.1898	57.6277	146.555	91.9562	67.1168	71.4015	50.0876	8	9	9	15	14	11	11	9	228	195	172	255	255	254	255	185	17748	15670	15790	40156	25196	18390	19564	13724	21183	18702.8	18846.1	47928	30072.5	21949.3	23350.5	16380.2	9.28	7.64727	6.66545	6.58909
cell 12_14	0	[419 274]	[369.03411429 324.29224204]	[2.2520520000000004]	27.6926	99.6499	98.0716	87.3849	112.611	89.1605	89.7524	97.1219	92.6828	11	17	12	19	13	14	14	11	236	229	208	255	237	253	247	255	51519	50703	45178	58220	46096	46402	50212	47917	116023	114186	101743	131114	103811	104500	113080	107912	6.72147	6.4971	6.77563	6.98453
cell 12_15	0	[445 278]	[416.72905325 331.55016754]	[2.8401120000000004]	29.3127	92.0337	100.868	107.483	115.724	112.632	101.491	116.656	99.0644	12	14	18	21	24	18	25	18	242	241	234	247	232	249	245	246	60006	65766	70079	75452	73436	66172	76060	64590	170424	186783	199032	214292	208566	187936	216019	183443	6.9197	7.21364	7.39545	7.40152
cell 13_1	0	[164 304]	[164 342]	[1.2722160004393859]	10.505	61.3311	58.6314	53.1297	49.2321	38.7747	40.5051	44.1399	47.2253	9	8	7	6	6	5	6	6	179	147	171	251	219	251	255	255	17970	17179	15567	14425	11361	11868	12933	13837	22861.7	21855.4	19804.6	18351.7	14453.6	15098.7	16453.6	17603.7	7.05461	6.86348	6.75085	6.90785
cell 13_2	0	[242 286]	[236 314]	[0.9335373382063753]	16.139	93.6186	79.7953	83.4698	95.2837	80.6698	89.3163	89.2977	85.2558	17	12	15	16	14	18	21	14	238	193	175	205	186	204	205	216	20128	17156	17946	20486	17344	19203	19199	18330	18790.2	16015.8	16753.3	19124.4	16191.3	17926.7	17923	17111.7	7.70698	7.63721	8.03256	7.53488
cell 13_3	0	[405 274]	[405 306]	[1.2418217615210387]	26.9957	68.3462	59.8811	62.9231	81.5035	72.1434	67.7098	63.3776	64.0245	10	7	8	14	9	18	22	26	187	184	215	185	142	139	117	128	19547	17126	17996	23310	20633	19365	18126	18311	24273.9	21267.4	22347.8	28946.9	25622.5	24047.9	22509.3	22739	7.6993	7.62937	7.88811	7.68881
cell 13_4	0	[482 248]	[459.91245326 228.91913793]	[0.8640647921072961]	32.5515	87.6382	113.829	104.729	133.663	128.683	125.196	120.653	125.01	15	26	18	28	18	19	16	28	232	255	251	255	255	255	255	255	17440	22652	20841	26599	25608	24914	24010	24877	15069.3	19572.8	18008	22983.3	22127	21527.3	20746.2	21495.3	11.2513	11.9045	11.6382	11.5427
cell 13_5	0	[278 254]	[278 214]	[0.872748860369681]	18.3324	57.0149	42.4726	42.0348	30.6667	32.199	29.796	25.7363	24.1891	10	8	8	7	6	8	6	8	179	164	173	148	127	119	101	96	11460	8537	8449	6164	6472	5989	5173	4862	10001.7	7450.66	7373.86	5379.62	5648.43	5226.89	4514.73	4243.3	7.19403	7.25871	6.97512	7.18408
cell 13_6	0	[363 245]	[357 217]	[1.037746157354994]	24.953	105.197	108.464	131.908	103.967	103.226	104	101.205	96.5565	9	16	19	10	16	15	14	12	252	237	255	246	247	245	253	249	25142	25923	31526	24848	24671	24856	24188	23077	26091	26901.5	32716	25785.9	25602.2	25794.2	25101	23948.1	8.20084	8.49372	8.63598	8.17992
cell 13_7	0	[ 61 280]	[ 59.61717248 312.80064239]	[0.7859081777458322]	3.81282	143.608	124.077	100.006	109.083	108.696	117.569	111.414	111.945	18	21	15	13	15	17	16	13	255	255	255	255	255	255	254	255	25993	22458	18101	19744	19674	21280	20166	20262	20428.1	17649.9	14225.7	15517	15462	16724.1	15848.6	15924.1	7.21348	7.07303	7.08989	7.04494
cell 13_8	0	[477 276]	[461 306]	[1.6543150039843209]	32.2568	81.0079	78.4514	83.7113	138.105	122.36	125.525	128.78	133.816	11	10	11	34	17	15	34	37	248	219	235	255	255	255	255	255	30864	29890	31894	52618	46619	47825	49065	50984	51058.8	49447.5	52762.7	87046.7	77122.5	79117.6	81169	84343.6	7.8084	8.02887	8.18373	8.38845
cell 13_9	0	[106 269]	[106 249]	[1.1810332836843445]	7.18196	74.4816	74.0699	80.0037	79.0551	76.8346	77.4154	70.0515	70.9007	10	10	11	17	17	17	15	11	225	199	190	170	218	216	158	170	20259	20147	21761	21503	20899	21057	19054	19285	23926.6	23794.3	25700.5	25395.8	24682.4	24869	22503.4	22776.2	10.7279	11.6728	11.3493	10.6471
cell 13_10	0	[ 30 257]	[ 18.20731585 278.82332413]	[1.9843095979549465]	1.31056	75.6302	75.954	78.1028	81.1313	71.5492	71.2976	65.698	65.0416	7	8	12	14	11	11	8	8	228	205	206	217	223	213	202	197	34563	34711	35693	37077	32698	32583	30024	29724	68583.7	68877.4	70826	73572.2	64883	64654.8	59576.9	58981.6	10.3799	10.1965	10.1114	11.8886
cell 13_11	0	[ 47 276]	[ 36 287]	[0.646963085547674]	3.08084	38.8456	36.8859	36.7383	59.0403	41.7718	33.5772	35.3087	32.4094	8	8	7	13	10	7	8	7	126	144	134	146	112	103	98	124	5788	5496	5474	8797	6224	5003	5261	4829	3744.62	3555.71	3541.48	5691.33	4026.7	3236.76	3403.67	3124.18	9.36242	9.02685	8.95302	9.16779
cell 13_12	0	[209 263]	[226.3183902 228.91913793]	[1.1984014202091142]	13.8058	101.764	100.754	105.181	105.634	100.399	102.178	93.1993	92.4493	24	22	26	29	37	29	23	24	252	235	219	238	229	243	215	228	28087	27808	29030	29155	27710	28201	25723	25516	33659.5	33325.1	34789.6	34939.4	33207.7	33796.1	30826.5	30578.4	7.98872	8.13534	8.10902	7.95865
cell 13_13	0	[318 250]	[299.58198271 216.17764358]	[1.5631322872292794]	21.3432	89.95	88.7111	89.6639	98.1917	91.9889	95.4083	93.3139	90.9333	12	10	9	11	32	22	22	16	212	181	211	239	166	198	217	183	32382	31936	32279	35349	33116	34347	33593	32736	50617.3	49920.2	50456.3	55255.2	51764.7	53688.9	52510.3	51170.7	8.37079	8.02528	7.74157	7.7191
[truncated: 4 more columns]

[truncated: 1 more sheets: 15 Spine Sham]
